# Supplementary material for: 1-(1,5-Diphenyl-4-phenyl­sulfonyl-1H-pyrazol-3-yl)ethanone
Source: Acta Crystallogr Sect E Struct Rep Online. 2012 Aug 15;68(Pt 9):o2725. doi: 10.1107/S1600536812035027 (PMC3435738; doi:10.1107/S1600536812035027)
Supplement: Supplementary file 1 [file e-68-o2725-sup1.cif]

##############################################################################
#                                                                            #
# This CIF contains the data in a paper accepted for publication in          #
# Acta Crystallographica Section E. It conforms to the requirements of       #
# Notes for Authors for Acta Crystallographica Section E, and has been       #
# peer reviewed under the auspices of the IUCr Commission on Journals.       #
#                                                                            #
# Full details of the Crystallographic Information File format               #
# are given in the paper "The Crystallographic Information File (CIF):       #
# a New Standard Archive File for Crystallography" by S. R. Hall, F. H.      #
# Allen and I. D. Brown [Acta Cryst. (1991), A47, 655-685].                  #
#                                                                            #
# The current version of the core CIF dictionary is obtainable from          #
# ftp://ftp.iucr.org/pub/cif_core.dic.                                       #
#                                                                            #
# Software is freely available for graphical display of the structure(s)     #
# in this CIF. For information consult the CIF software page                 #
# http://www.iucr.org/resources/cif/software.                                #
#                                                                            #
# This file may be used for bona fide research purposes within the           #
# scientific community so long as proper attribution is given to the journal # 
# article from which it was obtained.                                        #
#                                                                            #
##############################################################################
data_global
_audit_creation_method     'form.cif (version 2.0)'
_journal_data_validation_number     ?
_journal_date_recd_electronic     2012-07-24
_journal_date_accepted     2012-08-08
_journal_name_full     'Acta Crystallographica, Section E'
_journal_year     2012
_journal_volume     68
_journal_issue      9
_journal_page_first     o2725
_journal_page_last     o2725
_journal_paper_category     QO
_journal_paper_doi     10.1107/S1600536812035027
_journal_coeditor_code     HB6911
_publ_contact_author_name     'Prof. Fun, Hoong-Kun'
_publ_contact_author_address
;
      X-ray Crystallography Unit
      School of Physics
      Universiti Sains Malaysia
      11800 USM, Penang
      MALAYSIA
;
_publ_contact_author_email     'hkfun@usm.my'
_publ_contact_author_fax     '604 6579150'
_publ_contact_author_phone     '604 6533652'
_publ_section_title
;
1-(1,5-Diphenyl-4-phenylsulfonyl-1<i>H</i>-pyrazol-3-yl)ethanone
;
loop_
    _publ_author_name
    _publ_author_footnote
    _publ_author_address
    'Hoong-Kun Fun'
;
      Thomson Reuters ResearcherID: A-3561-2009.
;
;     X-ray Crystallography Unit
      School of Physics
      Universiti Sains Malaysia
      11800 USM, Penang
      Malaysia
;
    'Ching Kheng Quah'
;
      Thomson Reuters ResearcherID: A-5525-2009.
;
;
      X-ray Crystallography Unit
      School of Physics
      Universiti Sains Malaysia
      11800 USM, Penang
      Malaysia
;
    'Hatem A. Abdel-Aziz' ?
;
       Department of Pharmaceutical Chemistry
        College of Pharmacy
        King Saud University
        PO Box 2457, Riyadh 11451
        Saudi Arabia
;
    'Hazem A. Ghabbour' ?
;
 Department of Pharmaceutical Chemistry
        College of Pharmacy
        King Saud University
        PO Box 2457, Riyadh 11451
        Saudi Arabia
;
data_I
_audit_creation_method     SHELXL-97
_chemical_name_systematic
;
1-(1,5-Diphenyl-4-phenylsulfonyl-1<i>H</i>-pyrazol-3-yl)ethanone
;
_chemical_name_common     ?
_chemical_formula_moiety     'C23 H18 N2 O3 S'
_chemical_formula_sum     'C23 H18 N2 O3 S'
_chemical_formula_iupac     'C23 H18 N2 O3 S'
_chemical_formula_weight     402.45
_chemical_melting_point     ?
_symmetry_cell_setting     triclinic
_symmetry_space_group_name_H-M     'P -1'
_symmetry_space_group_name_Hall     '-P 1'
loop_
    _symmetry_equiv_pos_as_xyz
    'x, y, z'
    '-x, -y, -z'
_cell_length_a     10.4078(2)
_cell_length_b     14.0839(3)
_cell_length_c     14.2468(3)
_cell_angle_alpha     87.595(2)
_cell_angle_beta     80.875(2)
_cell_angle_gamma     86.850(2)
_cell_volume     2057.62(7)
_cell_formula_units_Z     4
_cell_measurement_reflns_used     2375
_cell_measurement_theta_min     3.14
_cell_measurement_theta_max     69.58
_cell_measurement_temperature     296(2)
_exptl_crystal_description     'plate'
_exptl_crystal_colour     'yellow'
_exptl_crystal_size_max     0.66
_exptl_crystal_size_mid     0.545
_exptl_crystal_size_min     0.17
_exptl_crystal_density_diffrn     1.299
_exptl_crystal_density_meas     ?
_exptl_crystal_density_method     'not measured'
_exptl_crystal_F_000     840
_exptl_absorpt_coefficient_mu     1.615
_exptl_absorpt_correction_type     multi-scan
_exptl_absorpt_process_details     '(SADABS; Bruker, 2009)'
_exptl_absorpt_correction_T_min     0.4154
_exptl_absorpt_correction_T_max     0.7709
_exptl_special_details
;
;
_diffrn_ambient_temperature     296(2)
_diffrn_radiation_type     CuK\a
_diffrn_radiation_wavelength     1.54178
_diffrn_radiation_source     'fine-focus sealed tube'
_diffrn_radiation_monochromator     graphite
_diffrn_measurement_device_type     'Bruker SMART APEXII CCD'
_diffrn_measurement_method     '\f and \w scans'
_diffrn_detector_area_resol_mean     .
_diffrn_reflns_number     19520
_diffrn_reflns_av_R_equivalents     0.0294
_diffrn_reflns_av_sigmaI/netI     0.0285
_diffrn_reflns_theta_min     3.14
_diffrn_reflns_theta_max     63.99
_diffrn_reflns_theta_full     63.99
_diffrn_measured_fraction_theta_max     0.961
_diffrn_measured_fraction_theta_full     0.961
_diffrn_reflns_limit_h_min     -12
_diffrn_reflns_limit_h_max     12
_diffrn_reflns_limit_k_min     -16
_diffrn_reflns_limit_k_max     15
_diffrn_reflns_limit_l_min     -16
_diffrn_reflns_limit_l_max     16
_diffrn_standards_number     0
_diffrn_standards_interval_count     .
_diffrn_standards_interval_time     .
_diffrn_standards_decay_%     ?
_refine_special_details
;
 Refinement of F^2^ against ALL reflections.  The weighted R-factor wR and
 goodness of fit S are based on F^2^, conventional R-factors R are based
 on F, with F set to zero for negative F^2^. The threshold expression of
 F^2^ > 2sigma(F^2^) is used only for calculating R-factors(gt) etc. and is
 not relevant to the choice of reflections for refinement.  R-factors based
 on F^2^ are statistically about twice as large as those based on F, and R-
 factors based on ALL data will be even larger.
;
_reflns_number_total     6561
_reflns_number_gt     5618
_reflns_threshold_expression     I>2\s(I)
_refine_ls_structure_factor_coef     Fsqd
_refine_ls_matrix_type     full
_refine_ls_R_factor_all     0.0466
_refine_ls_R_factor_gt     0.0416
_refine_ls_wR_factor_gt     0.1195
_refine_ls_wR_factor_ref     0.1227
_refine_ls_goodness_of_fit_ref     1.049
_refine_ls_restrained_S_all     1.049
_refine_ls_number_reflns     6561
_refine_ls_number_parameters     525
_refine_ls_number_restraints     0
_refine_ls_hydrogen_treatment     constr
_refine_ls_weighting_scheme     calc
_refine_ls_weighting_details
         'calc w=1/[\s^2^(Fo^2^)+(0.0790P)^2^+0.2166P] where P=(Fo^2^+2Fc^2^)/3'
_atom_sites_solution_hydrogens     geom
_atom_sites_solution_primary     direct
_atom_sites_solution_secondary     difmap
_refine_ls_shift/su_max     0.001
_refine_ls_shift/su_mean     0.001
_refine_diff_density_max     0.300
_refine_diff_density_min     -0.305
_refine_ls_extinction_method     none
_refine_ls_extinction_coef     ?
loop_
    _atom_type_symbol
    _atom_type_description
    _atom_type_scat_dispersion_real
    _atom_type_scat_dispersion_imag
    _atom_type_scat_source
    'C' 'C' 0.0181 0.0091
                         'International Tables Vol C Tables 4.2.6.8 and 6.1.1.4'
    'H' 'H' 0.0000 0.0000
                         'International Tables Vol C Tables 4.2.6.8 and 6.1.1.4'
    'N' 'N' 0.0311 0.0180
                         'International Tables Vol C Tables 4.2.6.8 and 6.1.1.4'
    'O' 'O' 0.0492 0.0322
                         'International Tables Vol C Tables 4.2.6.8 and 6.1.1.4'
    'S' 'S' 0.3331 0.5567
                         'International Tables Vol C Tables 4.2.6.8 and 6.1.1.4'
_computing_data_collection     'APEX2 (Bruker, 2009)'
_computing_cell_refinement     'SAINT (Bruker, 2009)'
_computing_data_reduction     'SAINT (Bruker, 2009)'
_computing_structure_solution     'SHELXTL (Sheldrick, 2008)'
_computing_structure_refinement     'SHELXTL (Sheldrick, 2008)'
_computing_molecular_graphics     'SHELXTL (Sheldrick, 2008)'
_computing_publication_material
                             'SHELXTL (Sheldrick, 2008) and PLATON (Spek, 2009)'
loop_
    _atom_site_type_symbol
    _atom_site_label
    _atom_site_fract_x
    _atom_site_fract_y
    _atom_site_fract_z
    _atom_site_U_iso_or_equiv
    _atom_site_adp_type
    _atom_site_calc_flag
    _atom_site_refinement_flags
    _atom_site_occupancy
    _atom_site_symmetry_multiplicity
    _atom_site_disorder_assembly
    _atom_site_disorder_group
    S S1A 0.37925(5) 0.47575(3) 0.16765(3) 0.05013(14) Uani d . 1 1 . .
    O O1A 0.13209(17) 0.55466(13) 0.04899(13) 0.0789(5) Uani d . 1 1 . .
    O O2A 0.36657(18) 0.57364(10) 0.13967(11) 0.0690(4) Uani d . 1 1 . .
    O O3A 0.49637(15) 0.44031(12) 0.20008(11) 0.0684(4) Uani d . 1 1 . .
    N N1A 0.39837(14) 0.30565(11) -0.04242(11) 0.0463(3) Uani d . 1 1 . .
    N N2A 0.31322(14) 0.37098(11) -0.07247(11) 0.0490(4) Uani d . 1 1 . .
    C C1A 0.28797(17) 0.43418(13) -0.00471(13) 0.0469(4) Uani d . 1 1 . .
    C C2A 0.35983(17) 0.40841(13) 0.07040(13) 0.0451(4) Uani d . 1 1 . .
    C C3A 0.43075(17) 0.32531(13) 0.04339(13) 0.0452(4) Uani d . 1 1 . .
    C C4A 0.19157(19) 0.51359(14) -0.01795(16) 0.0553(5) Uani d . 1 1 . .
    C C5A 0.1720(2) 0.5387(2) -0.11806(19) 0.0762(7) Uani d . 1 1 . .
    H H5AA 0.1036 0.5874 -0.1177 0.114 Uiso calc R 1 1 . .
    H H5AB 0.1486 0.4833 -0.1472 0.114 Uiso calc R 1 1 . .
    H H5AC 0.2513 0.5616 -0.1534 0.114 Uiso calc R 1 1 . .
    C C6A 0.52929(18) 0.26530(13) 0.08549(14) 0.0501(4) Uani d . 1 1 . .
    C C7A 0.4967(2) 0.21668(15) 0.17240(15) 0.0617(5) Uani d . 1 1 . .
    H H7AA 0.4122 0.2222 0.2053 0.074 Uiso calc R 1 1 . .
    C C8A 0.5903(3) 0.16043(17) 0.20940(19) 0.0799(8) Uani d . 1 1 . .
    H H8AA 0.5688 0.1285 0.2678 0.096 Uiso calc R 1 1 . .
    C C9A 0.7151(3) 0.1510(2) 0.1608(2) 0.0911(9) Uani d . 1 1 . .
    H H9AA 0.7779 0.1132 0.1864 0.109 Uiso calc R 1 1 . .
    C C10A 0.7467(3) 0.1976(2) 0.0741(2) 0.0842(8) Uani d . 1 1 . .
    H H10A 0.8308 0.1903 0.0408 0.101 Uiso calc R 1 1 . .
    C C11A 0.6548(2) 0.25519(17) 0.03618(18) 0.0644(5) Uani d . 1 1 . .
    H H11A 0.6771 0.2870 -0.0222 0.077 Uiso calc R 1 1 . .
    C C12A 0.44407(17) 0.22803(14) -0.10297(14) 0.0504(4) Uani d . 1 1 . .
    C C13A 0.4429(2) 0.13644(15) -0.06638(18) 0.0636(5) Uani d . 1 1 . .
    H H13A 0.4151 0.1241 -0.0019 0.076 Uiso calc R 1 1 . .
    C C14A 0.4839(3) 0.06240(19) -0.1273(2) 0.0807(8) Uani d . 1 1 . .
    H H14A 0.4845 -0.0001 -0.1034 0.097 Uiso calc R 1 1 . .
    C C15A 0.5233(2) 0.0809(2) -0.2219(2) 0.0815(8) Uani d . 1 1 . .
    H H15A 0.5499 0.0310 -0.2622 0.098 Uiso calc R 1 1 . .
    C C16A 0.5238(2) 0.1724(2) -0.25782(19) 0.0791(8) Uani d . 1 1 . .
    H H16A 0.5509 0.1843 -0.3224 0.095 Uiso calc R 1 1 . .
    C C17A 0.4838(2) 0.24787(17) -0.19820(16) 0.0631(5) Uani d . 1 1 . .
    H H17A 0.4840 0.3103 -0.2222 0.076 Uiso calc R 1 1 . .
    C C18A 0.2489(2) 0.45154(15) 0.25945(14) 0.0570(5) Uani d . 1 1 . .
    C C19A 0.1353(3) 0.5041(3) 0.2648(2) 0.1044(11) Uani d . 1 1 . .
    H H19A 0.1243 0.5517 0.2191 0.125 Uiso calc R 1 1 . .
    C C20A 0.0349(4) 0.4859(4) 0.3395(3) 0.1405(18) Uani d . 1 1 . .
    H H20A -0.0436 0.5216 0.3438 0.169 Uiso calc R 1 1 . .
    C C21A 0.0515(4) 0.4165(3) 0.4055(3) 0.1161(13) Uani d . 1 1 . .
    H H21A -0.0166 0.4035 0.4543 0.139 Uiso calc R 1 1 . .
    C C22A 0.1662(4) 0.3658(2) 0.4012(2) 0.1059(12) Uani d . 1 1 . .
    H H22A 0.1775 0.3196 0.4481 0.127 Uiso calc R 1 1 . .
    C C23A 0.2668(3) 0.38203(18) 0.32767(18) 0.0828(7) Uani d . 1 1 . .
    H H23A 0.3454 0.3466 0.3243 0.099 Uiso calc R 1 1 . .
    S S1B 0.10148(4) 0.84479(3) 0.50127(3) 0.04992(14) Uani d . 1 1 . .
    O O1B 0.33919(16) 0.96467(12) 0.56269(11) 0.0724(4) Uani d . 1 1 . .
    O O2B 0.00062(15) 0.80155(12) 0.46302(11) 0.0701(4) Uani d . 1 1 . .
    O O3B 0.06872(15) 0.89164(12) 0.58981(10) 0.0660(4) Uani d . 1 1 . .
    N N1B 0.17893(14) 1.02892(11) 0.29402(10) 0.0456(3) Uani d . 1 1 . .
    N N2B 0.24738(14) 1.06815(11) 0.35475(11) 0.0485(3) Uani d . 1 1 . .
    C C1B 0.24196(16) 1.00752(13) 0.42902(12) 0.0455(4) Uani d . 1 1 . .
    C C2B 0.16822(16) 0.92861(13) 0.41561(12) 0.0444(4) Uani d . 1 1 . .
    C C3B 0.12909(16) 0.94527(13) 0.32797(12) 0.0432(4) Uani d . 1 1 . .
    C C4B 0.31394(18) 1.02748(15) 0.50764(14) 0.0534(4) Uani d . 1 1 . .
    C C5B 0.3515(3) 1.12733(18) 0.51436(19) 0.0755(6) Uani d . 1 1 . .
    H H5BA 0.4079 1.1297 0.5613 0.113 Uiso calc R 1 1 . .
    H H5BB 0.2746 1.1674 0.5323 0.113 Uiso calc R 1 1 . .
    H H5BC 0.3961 1.1491 0.4538 0.113 Uiso calc R 1 1 . .
    C C6B 0.04661(17) 0.88993(13) 0.27640(12) 0.0465(4) Uani d . 1 1 . .
    C C7B 0.0984(2) 0.80847(16) 0.23040(16) 0.0618(5) Uani d . 1 1 . .
    H H7BA 0.1860 0.7901 0.2288 0.074 Uiso calc R 1 1 . .
    C C8B 0.0189(3) 0.75462(18) 0.18691(18) 0.0790(7) Uani d . 1 1 . .
    H H8BA 0.0531 0.7003 0.1552 0.095 Uiso calc R 1 1 . .
    C C9B -0.1115(3) 0.7818(2) 0.19072(18) 0.0809(7) Uani d . 1 1 . .
    H H9BA -0.1658 0.7440 0.1640 0.097 Uiso calc R 1 1 . .
    C C10B -0.1607(2) 0.8637(2) 0.23349(18) 0.0761(7) Uani d . 1 1 . .
    H H10B -0.2478 0.8827 0.2338 0.091 Uiso calc R 1 1 . .
    C C11B -0.08225(19) 0.91856(17) 0.27633(15) 0.0591(5) Uani d . 1 1 . .
    H H11B -0.1161 0.9746 0.3050 0.071 Uiso calc R 1 1 . .
    C C12B 0.15416(17) 1.08518(15) 0.21182(13) 0.0523(4) Uani d . 1 1 . .
    C C13B 0.1600(2) 1.0446(2) 0.12513(15) 0.0695(6) Uani d . 1 1 . .
    H H13B 0.1821 0.9802 0.1172 0.083 Uiso calc R 1 1 . .
    C C14B 0.1313(3) 1.1044(3) 0.04867(17) 0.0887(9) Uani d . 1 1 . .
    H H14B 0.1322 1.0787 -0.0105 0.106 Uiso calc R 1 1 . .
    C C15B 0.1021(3) 1.1993(2) 0.0597(2) 0.0861(8) Uani d . 1 1 . .
    H H15B 0.0844 1.2378 0.0081 0.103 Uiso calc R 1 1 . .
    C C16B 0.0988(2) 1.2376(2) 0.1462(2) 0.0778(7) Uani d . 1 1 . .
    H H16B 0.0800 1.3025 0.1532 0.093 Uiso calc R 1 1 . .
    C C17B 0.1231(2) 1.18103(16) 0.22353(17) 0.0623(5) Uani d . 1 1 . .
    H H17B 0.1187 1.2072 0.2829 0.075 Uiso calc R 1 1 . .
    C C18B 0.2234(2) 0.75497(14) 0.51379(15) 0.0569(5) Uani d . 1 1 . .
    C C19B 0.2700(3) 0.74521(19) 0.59938(19) 0.0809(7) Uani d . 1 1 . .
    H H19B 0.2442 0.7891 0.6465 0.097 Uiso calc R 1 1 . .
    C C20B 0.3550(4) 0.6699(2) 0.6142(3) 0.1172(13) Uani d . 1 1 . .
    H H20B 0.3855 0.6615 0.6720 0.141 Uiso calc R 1 1 . .
    C C21B 0.3938(5) 0.6080(3) 0.5438(3) 0.149(2) Uani d . 1 1 . .
    H H21B 0.4535 0.5584 0.5532 0.178 Uiso calc R 1 1 . .
    C C22B 0.3466(5) 0.6169(3) 0.4582(3) 0.1325(16) Uani d . 1 1 . .
    H H22B 0.3741 0.5736 0.4108 0.159 Uiso calc R 1 1 . .
    C C23B 0.2583(3) 0.69079(18) 0.4439(2) 0.0825(8) Uani d . 1 1 . .
    H H23B 0.2232 0.6968 0.3877 0.099 Uiso calc R 1 1 . .
loop_
    _atom_site_aniso_label
    _atom_site_aniso_U_11
    _atom_site_aniso_U_22
    _atom_site_aniso_U_33
    _atom_site_aniso_U_12
    _atom_site_aniso_U_13
    _atom_site_aniso_U_23
    S1A 0.0575(3) 0.0468(3) 0.0485(3) -0.01179(19) -0.01181(19) -0.00416(19)
    O1A 0.0801(11) 0.0753(11) 0.0796(11) 0.0198(8) -0.0109(9) -0.0205(9)
    O2A 0.0992(12) 0.0461(8) 0.0648(9) -0.0192(7) -0.0175(8) -0.0011(6)
    O3A 0.0643(9) 0.0800(10) 0.0671(9) -0.0079(7) -0.0251(7) -0.0113(8)
    N1A 0.0460(8) 0.0446(8) 0.0496(8) -0.0011(6) -0.0112(6) -0.0054(6)
    N2A 0.0465(8) 0.0496(9) 0.0531(8) -0.0022(6) -0.0140(6) -0.0038(7)
    C1A 0.0442(9) 0.0476(10) 0.0499(10) -0.0063(7) -0.0085(7) -0.0043(8)
    C2A 0.0459(9) 0.0459(9) 0.0444(9) -0.0073(7) -0.0072(7) -0.0035(7)
    C3A 0.0441(9) 0.0456(9) 0.0473(9) -0.0093(7) -0.0086(7) -0.0013(7)
    C4A 0.0503(10) 0.0497(11) 0.0678(12) -0.0027(8) -0.0148(9) -0.0038(9)
    C5A 0.0716(14) 0.0804(16) 0.0789(15) 0.0166(12) -0.0268(12) 0.0020(12)
    C6A 0.0528(10) 0.0441(10) 0.0569(11) -0.0063(7) -0.0180(8) -0.0019(8)
    C7A 0.0793(14) 0.0526(11) 0.0568(11) -0.0107(10) -0.0196(10) -0.0002(9)
    C8A 0.120(2) 0.0578(14) 0.0723(15) -0.0062(13) -0.0473(15) 0.0048(11)
    C9A 0.102(2) 0.0681(16) 0.117(2) 0.0136(14) -0.0672(19) -0.0055(15)
    C10A 0.0606(13) 0.0802(17) 0.117(2) 0.0095(12) -0.0341(14) -0.0061(16)
    C11A 0.0523(11) 0.0670(13) 0.0765(14) -0.0035(9) -0.0184(10) 0.0009(11)
    C12A 0.0408(9) 0.0532(11) 0.0594(11) -0.0023(7) -0.0111(8) -0.0154(9)
    C13A 0.0653(12) 0.0557(12) 0.0739(13) 0.0052(9) -0.0236(10) -0.0133(10)
    C14A 0.0784(15) 0.0606(14) 0.110(2) 0.0170(11) -0.0371(15) -0.0281(14)
    C15A 0.0543(12) 0.0872(19) 0.107(2) 0.0106(11) -0.0152(12) -0.0520(16)
    C16A 0.0549(12) 0.112(2) 0.0703(14) -0.0170(12) 0.0035(10) -0.0390(14)
    C17A 0.0577(11) 0.0716(14) 0.0615(12) -0.0158(10) -0.0061(9) -0.0159(10)
    C18A 0.0694(12) 0.0529(11) 0.0495(10) -0.0108(9) -0.0067(9) -0.0096(8)
    C19A 0.094(2) 0.140(3) 0.0670(16) 0.0335(19) 0.0079(14) 0.0078(17)
    C20A 0.099(3) 0.213(5) 0.094(3) 0.040(3) 0.017(2) -0.004(3)
    C21A 0.119(3) 0.136(3) 0.084(2) -0.040(2) 0.030(2) -0.020(2)
    C22A 0.154(3) 0.0703(17) 0.0792(19) -0.0168(19) 0.028(2) 0.0070(14)
    C23A 0.115(2) 0.0582(14) 0.0678(15) -0.0011(13) 0.0067(14) 0.0043(11)
    S1B 0.0474(2) 0.0543(3) 0.0478(3) -0.00010(19) -0.00929(18) 0.00447(19)
    O1B 0.0791(10) 0.0794(11) 0.0653(9) 0.0014(8) -0.0343(8) 0.0017(8)
    O2B 0.0605(8) 0.0804(11) 0.0736(10) -0.0217(7) -0.0231(7) 0.0213(8)
    O3B 0.0711(9) 0.0729(10) 0.0488(8) 0.0107(7) 0.0016(6) -0.0014(7)
    N1B 0.0442(7) 0.0512(9) 0.0424(7) -0.0013(6) -0.0101(6) -0.0003(6)
    N2B 0.0456(8) 0.0523(9) 0.0492(8) -0.0026(6) -0.0120(6) -0.0034(7)
    C1B 0.0415(8) 0.0500(10) 0.0456(9) 0.0036(7) -0.0096(7) -0.0044(7)
    C2B 0.0408(8) 0.0470(10) 0.0453(9) 0.0043(7) -0.0083(7) -0.0022(7)
    C3B 0.0391(8) 0.0458(9) 0.0445(9) 0.0030(7) -0.0070(7) -0.0044(7)
    C4B 0.0474(9) 0.0642(12) 0.0507(10) 0.0020(8) -0.0137(8) -0.0078(9)
    C5B 0.0828(16) 0.0755(15) 0.0771(15) -0.0128(12) -0.0342(13) -0.0123(12)
    C6B 0.0472(9) 0.0517(10) 0.0417(9) -0.0027(7) -0.0107(7) -0.0012(7)
    C7B 0.0668(12) 0.0583(12) 0.0632(12) 0.0063(9) -0.0200(10) -0.0120(10)
    C8B 0.114(2) 0.0614(14) 0.0675(14) -0.0050(13) -0.0299(14) -0.0164(11)
    C9B 0.0913(18) 0.0945(19) 0.0668(14) -0.0345(15) -0.0312(13) -0.0069(13)
    C10B 0.0548(12) 0.113(2) 0.0660(14) -0.0139(12) -0.0227(10) -0.0072(13)
    C11B 0.0488(10) 0.0756(14) 0.0547(11) 0.0011(9) -0.0139(8) -0.0075(10)
    C12B 0.0443(9) 0.0660(12) 0.0470(10) -0.0078(8) -0.0097(7) 0.0088(8)
    C13B 0.0748(14) 0.0862(16) 0.0480(11) -0.0117(12) -0.0097(10) 0.0034(10)
    C14B 0.0884(17) 0.135(3) 0.0470(12) -0.0330(17) -0.0173(12) 0.0137(14)
    C15B 0.0750(16) 0.106(2) 0.0809(18) -0.0237(15) -0.0271(13) 0.0418(16)
    C16B 0.0700(14) 0.0780(16) 0.0869(18) -0.0091(12) -0.0233(12) 0.0289(13)
    C17B 0.0578(11) 0.0610(13) 0.0688(13) -0.0063(9) -0.0143(10) 0.0105(10)
    C18B 0.0663(12) 0.0448(10) 0.0624(12) 0.0025(8) -0.0211(9) -0.0005(9)
    C19B 0.1076(19) 0.0654(15) 0.0790(16) 0.0189(13) -0.0490(15) -0.0101(12)
    C20B 0.156(3) 0.088(2) 0.125(3) 0.042(2) -0.088(3) -0.0128(19)
    C21B 0.194(4) 0.102(3) 0.165(4) 0.089(3) -0.099(4) -0.041(3)
    C22B 0.190(4) 0.089(2) 0.124(3) 0.071(3) -0.058(3) -0.040(2)
    C23B 0.114(2) 0.0610(14) 0.0764(15) 0.0210(13) -0.0317(15) -0.0121(12)
_geom_special_details
;
 All esds (except the esd in the dihedral angle between two l.s. planes)
 are estimated using the full covariance matrix.  The cell esds are taken
 into account individually in the estimation of esds in distances, angles
 and torsion angles; correlations between esds in cell parameters are only
 used when they are defined by crystal symmetry.  An approximate (isotropic)
 treatment of cell esds is used for estimating esds involving l.s. planes.
;
loop_
    _geom_bond_atom_site_label_1
    _geom_bond_atom_site_label_2
    _geom_bond_site_symmetry_2
    _geom_bond_distance
    _geom_bond_publ_flag
    S1A O2A . 1.4239(16) ?
    S1A O3A . 1.4286(16) ?
    S1A C2A . 1.7550(18) ?
    S1A C18A . 1.766(2) ?
    O1A C4A . 1.203(3) ?
    N1A N2A . 1.347(2) ?
    N1A C3A . 1.362(2) ?
    N1A C12A . 1.434(2) ?
    N2A C1A . 1.326(2) ?
    C1A C2A . 1.424(3) ?
    C1A C4A . 1.487(3) ?
    C2A C3A . 1.384(3) ?
    C3A C6A . 1.478(3) ?
    C4A C5A . 1.498(3) ?
    C5A H5AA . 0.9600 ?
    C5A H5AB . 0.9600 ?
    C5A H5AC . 0.9600 ?
    C6A C11A . 1.384(3) ?
    C6A C7A . 1.392(3) ?
    C7A C8A . 1.377(3) ?
    C7A H7AA . 0.9300 ?
    C8A C9A . 1.374(4) ?
    C8A H8AA . 0.9300 ?
    C9A C10A . 1.375(5) ?
    C9A H9AA . 0.9300 ?
    C10A C11A . 1.381(3) ?
    C10A H10A . 0.9300 ?
    C11A H11A . 0.9300 ?
    C12A C13A . 1.371(3) ?
    C12A C17A . 1.376(3) ?
    C13A C14A . 1.390(3) ?
    C13A H13A . 0.9300 ?
    C14A C15A . 1.364(4) ?
    C14A H14A . 0.9300 ?
    C15A C16A . 1.366(4) ?
    C15A H15A . 0.9300 ?
    C16A C17A . 1.393(3) ?
    C16A H16A . 0.9300 ?
    C17A H17A . 0.9300 ?
    C18A C19A . 1.354(4) ?
    C18A C23A . 1.377(3) ?
    C19A C20A . 1.394(5) ?
    C19A H19A . 0.9300 ?
    C20A C21A . 1.352(6) ?
    C20A H20A . 0.9300 ?
    C21A C22A . 1.351(6) ?
    C21A H21A . 0.9300 ?
    C22A C23A . 1.379(4) ?
    C22A H22A . 0.9300 ?
    C23A H23A . 0.9300 ?
    S1B O2B . 1.4315(16) ?
    S1B O3B . 1.4322(16) ?
    S1B C2B . 1.7509(18) ?
    S1B C18B . 1.766(2) ?
    O1B C4B . 1.203(3) ?
    N1B C3B . 1.353(2) ?
    N1B N2B . 1.357(2) ?
    N1B C12B . 1.436(2) ?
    N2B C1B . 1.328(2) ?
    C1B C2B . 1.421(3) ?
    C1B C4B . 1.487(2) ?
    C2B C3B . 1.381(2) ?
    C3B C6B . 1.485(2) ?
    C4B C5B . 1.491(3) ?
    C5B H5BA . 0.9600 ?
    C5B H5BB . 0.9600 ?
    C5B H5BC . 0.9600 ?
    C6B C11B . 1.379(3) ?
    C6B C7B . 1.386(3) ?
    C7B C8B . 1.384(3) ?
    C7B H7BA . 0.9300 ?
    C8B C9B . 1.383(4) ?
    C8B H8BA . 0.9300 ?
    C9B C10B . 1.364(4) ?
    C9B H9BA . 0.9300 ?
    C10B C11B . 1.380(3) ?
    C10B H10B . 0.9300 ?
    C11B H11B . 0.9300 ?
    C12B C13B . 1.374(3) ?
    C12B C17B . 1.382(3) ?
    C13B C14B . 1.409(4) ?
    C13B H13B . 0.9300 ?
    C14B C15B . 1.365(5) ?
    C14B H14B . 0.9300 ?
    C15B C16B . 1.360(4) ?
    C15B H15B . 0.9300 ?
    C16B C17B . 1.381(3) ?
    C16B H16B . 0.9300 ?
    C17B H17B . 0.9300 ?
    C18B C23B . 1.366(3) ?
    C18B C19B . 1.381(3) ?
    C19B C20B . 1.374(4) ?
    C19B H19B . 0.9300 ?
    C20B C21B . 1.354(5) ?
    C20B H20B . 0.9300 ?
    C21B C22B . 1.384(5) ?
    C21B H21B . 0.9300 ?
    C22B C23B . 1.380(4) ?
    C22B H22B . 0.9300 ?
    C23B H23B . 0.9300 ?
loop_
    _geom_angle_atom_site_label_1
    _geom_angle_atom_site_label_2
    _geom_angle_atom_site_label_3
    _geom_angle_site_symmetry_1
    _geom_angle_site_symmetry_3
    _geom_angle
    _geom_angle_publ_flag
    O2A S1A O3A . . 119.09(10) ?
    O2A S1A C2A . . 107.69(9) ?
    O3A S1A C2A . . 107.24(9) ?
    O2A S1A C18A . . 107.91(10) ?
    O3A S1A C18A . . 107.18(10) ?
    C2A S1A C18A . . 107.20(9) ?
    N2A N1A C3A . . 112.99(14) ?
    N2A N1A C12A . . 117.96(15) ?
    C3A N1A C12A . . 129.04(15) ?
    C1A N2A N1A . . 105.78(14) ?
    N2A C1A C2A . . 110.14(16) ?
    N2A C1A C4A . . 117.29(16) ?
    C2A C1A C4A . . 132.53(18) ?
    C3A C2A C1A . . 105.76(16) ?
    C3A C2A S1A . . 125.25(14) ?
    C1A C2A S1A . . 128.18(14) ?
    N1A C3A C2A . . 105.33(15) ?
    N1A C3A C6A . . 121.10(16) ?
    C2A C3A C6A . . 133.47(17) ?
    O1A C4A C1A . . 121.15(19) ?
    O1A C4A C5A . . 122.17(19) ?
    C1A C4A C5A . . 116.68(18) ?
    C4A C5A H5AA . . 109.5 ?
    C4A C5A H5AB . . 109.5 ?
    H5AA C5A H5AB . . 109.5 ?
    C4A C5A H5AC . . 109.5 ?
    H5AA C5A H5AC . . 109.5 ?
    H5AB C5A H5AC . . 109.5 ?
    C11A C6A C7A . . 119.68(19) ?
    C11A C6A C3A . . 119.30(18) ?
    C7A C6A C3A . . 120.99(18) ?
    C8A C7A C6A . . 119.7(2) ?
    C8A C7A H7AA . . 120.1 ?
    C6A C7A H7AA . . 120.1 ?
    C9A C8A C7A . . 120.6(2) ?
    C9A C8A H8AA . . 119.7 ?
    C7A C8A H8AA . . 119.7 ?
    C8A C9A C10A . . 119.7(2) ?
    C8A C9A H9AA . . 120.1 ?
    C10A C9A H9AA . . 120.1 ?
    C9A C10A C11A . . 120.6(3) ?
    C9A C10A H10A . . 119.7 ?
    C11A C10A H10A . . 119.7 ?
    C10A C11A C6A . . 119.6(2) ?
    C10A C11A H11A . . 120.2 ?
    C6A C11A H11A . . 120.2 ?
    C13A C12A C17A . . 121.5(2) ?
    C13A C12A N1A . . 120.07(19) ?
    C17A C12A N1A . . 118.36(19) ?
    C12A C13A C14A . . 118.8(2) ?
    C12A C13A H13A . . 120.6 ?
    C14A C13A H13A . . 120.6 ?
    C15A C14A C13A . . 120.3(3) ?
    C15A C14A H14A . . 119.9 ?
    C13A C14A H14A . . 119.9 ?
    C14A C15A C16A . . 120.5(2) ?
    C14A C15A H15A . . 119.8 ?
    C16A C15A H15A . . 119.8 ?
    C15A C16A C17A . . 120.3(3) ?
    C15A C16A H16A . . 119.8 ?
    C17A C16A H16A . . 119.8 ?
    C12A C17A C16A . . 118.5(2) ?
    C12A C17A H17A . . 120.7 ?
    C16A C17A H17A . . 120.7 ?
    C19A C18A C23A . . 120.7(2) ?
    C19A C18A S1A . . 120.0(2) ?
    C23A C18A S1A . . 119.15(19) ?
    C18A C19A C20A . . 119.2(3) ?
    C18A C19A H19A . . 120.4 ?
    C20A C19A H19A . . 120.4 ?
    C21A C20A C19A . . 120.1(4) ?
    C21A C20A H20A . . 120.0 ?
    C19A C20A H20A . . 120.0 ?
    C22A C21A C20A . . 120.4(3) ?
    C22A C21A H21A . . 119.8 ?
    C20A C21A H21A . . 119.8 ?
    C21A C22A C23A . . 120.6(3) ?
    C21A C22A H22A . . 119.7 ?
    C23A C22A H22A . . 119.7 ?
    C18A C23A C22A . . 118.9(3) ?
    C18A C23A H23A . . 120.6 ?
    C22A C23A H23A . . 120.6 ?
    O2B S1B O3B . . 118.74(10) ?
    O2B S1B C2B . . 106.86(9) ?
    O3B S1B C2B . . 107.65(9) ?
    O2B S1B C18B . . 107.10(10) ?
    O3B S1B C18B . . 108.21(10) ?
    C2B S1B C18B . . 107.85(9) ?
    C3B N1B N2B . . 112.81(14) ?
    C3B N1B C12B . . 128.97(15) ?
    N2B N1B C12B . . 117.60(15) ?
    C1B N2B N1B . . 105.25(15) ?
    N2B C1B C2B . . 110.48(15) ?
    N2B C1B C4B . . 118.93(17) ?
    C2B C1B C4B . . 130.52(17) ?
    C3B C2B C1B . . 105.55(16) ?
    C3B C2B S1B . . 124.47(14) ?
    C1B C2B S1B . . 127.93(14) ?
    N1B C3B C2B . . 105.90(15) ?
    N1B C3B C6B . . 123.22(15) ?
    C2B C3B C6B . . 130.86(17) ?
    O1B C4B C1B . . 120.27(19) ?
    O1B C4B C5B . . 122.72(19) ?
    C1B C4B C5B . . 117.02(18) ?
    C4B C5B H5BA . . 109.5 ?
    C4B C5B H5BB . . 109.5 ?
    H5BA C5B H5BB . . 109.5 ?
    C4B C5B H5BC . . 109.5 ?
    H5BA C5B H5BC . . 109.5 ?
    H5BB C5B H5BC . . 109.5 ?
    C11B C6B C7B . . 120.18(19) ?
    C11B C6B C3B . . 119.87(17) ?
    C7B C6B C3B . . 119.93(16) ?
    C8B C7B C6B . . 119.5(2) ?
    C8B C7B H7BA . . 120.3 ?
    C6B C7B H7BA . . 120.3 ?
    C9B C8B C7B . . 119.9(2) ?
    C9B C8B H8BA . . 120.1 ?
    C7B C8B H8BA . . 120.1 ?
    C10B C9B C8B . . 120.3(2) ?
    C10B C9B H9BA . . 119.9 ?
    C8B C9B H9BA . . 119.9 ?
    C9B C10B C11B . . 120.4(2) ?
    C9B C10B H10B . . 119.8 ?
    C11B C10B H10B . . 119.8 ?
    C6B C11B C10B . . 119.7(2) ?
    C6B C11B H11B . . 120.2 ?
    C10B C11B H11B . . 120.2 ?
    C13B C12B C17B . . 121.5(2) ?
    C13B C12B N1B . . 121.0(2) ?
    C17B C12B N1B . . 117.53(18) ?
    C12B C13B C14B . . 117.3(3) ?
    C12B C13B H13B . . 121.3 ?
    C14B C13B H13B . . 121.3 ?
    C15B C14B C13B . . 121.3(3) ?
    C15B C14B H14B . . 119.3 ?
    C13B C14B H14B . . 119.3 ?
    C16B C15B C14B . . 119.9(2) ?
    C16B C15B H15B . . 120.1 ?
    C14B C15B H15B . . 120.1 ?
    C15B C16B C17B . . 120.6(3) ?
    C15B C16B H16B . . 119.7 ?
    C17B C16B H16B . . 119.7 ?
    C16B C17B C12B . . 119.3(2) ?
    C16B C17B H17B . . 120.3 ?
    C12B C17B H17B . . 120.3 ?
    C23B C18B C19B . . 121.6(2) ?
    C23B C18B S1B . . 119.67(17) ?
    C19B C18B S1B . . 118.33(18) ?
    C20B C19B C18B . . 119.3(3) ?
    C20B C19B H19B . . 120.3 ?
    C18B C19B H19B . . 120.3 ?
    C21B C20B C19B . . 119.4(3) ?
    C21B C20B H20B . . 120.3 ?
    C19B C20B H20B . . 120.3 ?
    C20B C21B C22B . . 121.6(3) ?
    C20B C21B H21B . . 119.2 ?
    C22B C21B H21B . . 119.2 ?
    C23B C22B C21B . . 119.3(3) ?
    C23B C22B H22B . . 120.3 ?
    C21B C22B H22B . . 120.3 ?
    C18B C23B C22B . . 118.7(3) ?
    C18B C23B H23B . . 120.6 ?
    C22B C23B H23B . . 120.6 ?
loop_
    _geom_torsion_atom_site_label_1
    _geom_torsion_atom_site_label_2
    _geom_torsion_atom_site_label_3
    _geom_torsion_atom_site_label_4
    _geom_torsion_site_symmetry_1
    _geom_torsion_site_symmetry_2
    _geom_torsion_site_symmetry_3
    _geom_torsion_site_symmetry_4
    _geom_torsion
    _geom_torsion_publ_flag
    C3A N1A N2A C1A . . . . -0.7(2) ?
    C12A N1A N2A C1A . . . . -179.55(16) ?
    N1A N2A C1A C2A . . . . 0.3(2) ?
    N1A N2A C1A C4A . . . . -177.81(16) ?
    N2A C1A C2A C3A . . . . 0.2(2) ?
    C4A C1A C2A C3A . . . . 177.90(19) ?
    N2A C1A C2A S1A . . . . 170.16(14) ?
    C4A C1A C2A S1A . . . . -12.1(3) ?
    O2A S1A C2A C3A . . . . 140.84(17) ?
    O3A S1A C2A C3A . . . . 11.55(19) ?
    C18A S1A C2A C3A . . . . -103.27(17) ?
    O2A S1A C2A C1A . . . . -27.3(2) ?
    O3A S1A C2A C1A . . . . -156.63(17) ?
    C18A S1A C2A C1A . . . . 88.55(18) ?
    N2A N1A C3A C2A . . . . 0.8(2) ?
    C12A N1A C3A C2A . . . . 179.49(17) ?
    N2A N1A C3A C6A . . . . -176.07(16) ?
    C12A N1A C3A C6A . . . . 2.6(3) ?
    C1A C2A C3A N1A . . . . -0.56(19) ?
    S1A C2A C3A N1A . . . . -170.93(13) ?
    C1A C2A C3A C6A . . . . 175.76(19) ?
    S1A C2A C3A C6A . . . . 5.4(3) ?
    N2A C1A C4A O1A . . . . 155.7(2) ?
    C2A C1A C4A O1A . . . . -21.9(3) ?
    N2A C1A C4A C5A . . . . -23.8(3) ?
    C2A C1A C4A C5A . . . . 158.6(2) ?
    N1A C3A C6A C11A . . . . 59.4(2) ?
    C2A C3A C6A C11A . . . . -116.5(2) ?
    N1A C3A C6A C7A . . . . -118.7(2) ?
    C2A C3A C6A C7A . . . . 65.5(3) ?
    C11A C6A C7A C8A . . . . 1.3(3) ?
    C3A C6A C7A C8A . . . . 179.28(19) ?
    C6A C7A C8A C9A . . . . -0.8(4) ?
    C7A C8A C9A C10A . . . . -0.4(4) ?
    C8A C9A C10A C11A . . . . 1.1(4) ?
    C9A C10A C11A C6A . . . . -0.6(4) ?
    C7A C6A C11A C10A . . . . -0.6(3) ?
    C3A C6A C11A C10A . . . . -178.6(2) ?
    N2A N1A C12A C13A . . . . -131.36(19) ?
    C3A N1A C12A C13A . . . . 50.0(3) ?
    N2A N1A C12A C17A . . . . 46.2(2) ?
    C3A N1A C12A C17A . . . . -132.4(2) ?
    C17A C12A C13A C14A . . . . 0.5(3) ?
    N1A C12A C13A C14A . . . . 178.02(19) ?
    C12A C13A C14A C15A . . . . -0.7(3) ?
    C13A C14A C15A C16A . . . . 0.5(4) ?
    C14A C15A C16A C17A . . . . -0.1(4) ?
    C13A C12A C17A C16A . . . . -0.2(3) ?
    N1A C12A C17A C16A . . . . -177.69(18) ?
    C15A C16A C17A C12A . . . . 0.0(3) ?
    O2A S1A C18A C19A . . . . 27.2(3) ?
    O3A S1A C18A C19A . . . . 156.6(2) ?
    C2A S1A C18A C19A . . . . -88.6(3) ?
    O2A S1A C18A C23A . . . . -149.70(19) ?
    O3A S1A C18A C23A . . . . -20.3(2) ?
    C2A S1A C18A C23A . . . . 94.6(2) ?
    C23A C18A C19A C20A . . . . -1.2(5) ?
    S1A C18A C19A C20A . . . . -178.0(3) ?
    C18A C19A C20A C21A . . . . -0.1(7) ?
    C19A C20A C21A C22A . . . . 1.7(7) ?
    C20A C21A C22A C23A . . . . -2.1(6) ?
    C19A C18A C23A C22A . . . . 0.8(4) ?
    S1A C18A C23A C22A . . . . 177.6(2) ?
    C21A C22A C23A C18A . . . . 0.8(5) ?
    C3B N1B N2B C1B . . . . 0.52(19) ?
    C12B N1B N2B C1B . . . . 172.29(15) ?
    N1B N2B C1B C2B . . . . -0.33(19) ?
    N1B N2B C1B C4B . . . . 177.02(15) ?
    N2B C1B C2B C3B . . . . 0.05(19) ?
    C4B C1B C2B C3B . . . . -176.91(17) ?
    N2B C1B C2B S1B . . . . -164.01(13) ?
    C4B C1B C2B S1B . . . . 19.0(3) ?
    O2B S1B C2B C3B . . . . -1.34(18) ?
    O3B S1B C2B C3B . . . . -129.93(15) ?
    C18B S1B C2B C3B . . . . 113.51(16) ?
    O2B S1B C2B C1B . . . . 159.94(16) ?
    O3B S1B C2B C1B . . . . 31.35(18) ?
    C18B S1B C2B C1B . . . . -85.21(17) ?
    N2B N1B C3B C2B . . . . -0.50(19) ?
    C12B N1B C3B C2B . . . . -171.11(17) ?
    N2B N1B C3B C6B . . . . 177.85(15) ?
    C12B N1B C3B C6B . . . . 7.2(3) ?
    C1B C2B C3B N1B . . . . 0.26(18) ?
    S1B C2B C3B N1B . . . . 165.03(12) ?
    C1B C2B C3B C6B . . . . -177.91(17) ?
    S1B C2B C3B C6B . . . . -13.1(3) ?
    N2B C1B C4B O1B . . . . -160.87(19) ?
    C2B C1B C4B O1B . . . . 15.9(3) ?
    N2B C1B C4B C5B . . . . 19.4(3) ?
    C2B C1B C4B C5B . . . . -163.9(2) ?
    N1B C3B C6B C11B . . . . -76.8(2) ?
    C2B C3B C6B C11B . . . . 101.1(2) ?
    N1B C3B C6B C7B . . . . 104.7(2) ?
    C2B C3B C6B C7B . . . . -77.4(3) ?
    C11B C6B C7B C8B . . . . -1.9(3) ?
    C3B C6B C7B C8B . . . . 176.5(2) ?
    C6B C7B C8B C9B . . . . -0.8(4) ?
    C7B C8B C9B C10B . . . . 2.9(4) ?
    C8B C9B C10B C11B . . . . -2.3(4) ?
    C7B C6B C11B C10B . . . . 2.6(3) ?
    C3B C6B C11B C10B . . . . -175.9(2) ?
    C9B C10B C11B C6B . . . . -0.5(4) ?
    C3B N1B C12B C13B . . . . -49.0(3) ?
    N2B N1B C12B C13B . . . . 140.82(19) ?
    C3B N1B C12B C17B . . . . 130.4(2) ?
    N2B N1B C12B C17B . . . . -39.8(2) ?
    C17B C12B C13B C14B . . . . -0.9(3) ?
    N1B C12B C13B C14B . . . . 178.5(2) ?
    C12B C13B C14B C15B . . . . 1.7(4) ?
    C13B C14B C15B C16B . . . . -0.8(4) ?
    C14B C15B C16B C17B . . . . -0.9(4) ?
    C15B C16B C17B C12B . . . . 1.6(4) ?
    C13B C12B C17B C16B . . . . -0.7(3) ?
    N1B C12B C17B C16B . . . . 179.91(19) ?
    O2B S1B C18B C23B . . . . 41.4(2) ?
    O3B S1B C18B C23B . . . . 170.6(2) ?
    C2B S1B C18B C23B . . . . -73.3(2) ?
    O2B S1B C18B C19B . . . . -131.2(2) ?
    O3B S1B C18B C19B . . . . -2.1(2) ?
    C2B S1B C18B C19B . . . . 114.1(2) ?
    C23B C18B C19B C20B . . . . 0.9(5) ?
    S1B C18B C19B C20B . . . . 173.4(3) ?
    C18B C19B C20B C21B . . . . 1.6(6) ?
    C19B C20B C21B C22B . . . . -2.2(8) ?
    C20B C21B C22B C23B . . . . 0.3(9) ?
    C19B C18B C23B C22B . . . . -2.8(5) ?
    S1B C18B C23B C22B . . . . -175.2(3) ?
    C21B C22B C23B C18B . . . . 2.2(7) ?
loop_
    _geom_hbond_atom_site_label_D
    _geom_hbond_atom_site_label_H
    _geom_hbond_atom_site_label_A
    _geom_hbond_site_symmetry_A
    _geom_hbond_distance_DH
    _geom_hbond_distance_HA
    _geom_hbond_distance_DA
    _geom_hbond_angle_DHA
    _geom_hbond_publ_flag
    C11A H11A O2A 2_665 0.93 2.59 3.428(3) 149 yes
    C11B H11B O3B 2_576 0.93 2.57 3.370(3) 144 yes
_iucr_refine_instructions_details
;
TITL H30new_0m in P-1
CELL 1.54178  10.4078  14.0839  14.2468  87.595  80.875  86.850
ZERR    4.00   0.0002   0.0003   0.0003   0.002   0.002   0.002
LATT  1
SFAC C H N O S
UNIT 92 72 8  12 4
TEMP 23.000
SIZE 0.17 0.545 0.66
L.S. 10
BOND $H
CONF
OMIT -4 128
ACTA
FMAP 2
PLAN 20
WGHT      0.0790      0.2166
FVAR       0.47956
S1A   5    0.379254    0.475750    0.167649    11.00000    0.05753    0.04676 =
         0.04849   -0.00416   -0.01181   -0.01179
O1A   4    0.132094    0.554662    0.048990    11.00000    0.08014    0.07532 =
         0.07956   -0.02053   -0.01088    0.01976
O2A   4    0.366569    0.573639    0.139665    11.00000    0.09923    0.04614 =
         0.06484   -0.00108   -0.01754   -0.01917
O3A   4    0.496373    0.440311    0.200084    11.00000    0.06430    0.08000 =
         0.06712   -0.01130   -0.02513   -0.00793
N1A   3    0.398369    0.305646   -0.042416    11.00000    0.04603    0.04457 =
         0.04964   -0.00541   -0.01117   -0.00113
N2A   3    0.313220    0.370984   -0.072467    11.00000    0.04654    0.04962 =
         0.05312   -0.00379   -0.01403   -0.00217
C1A   1    0.287968    0.434184   -0.004715    11.00000    0.04423    0.04763 =
         0.04991   -0.00428   -0.00851   -0.00633
C2A   1    0.359835    0.408413    0.070399    11.00000    0.04590    0.04590 =
         0.04442   -0.00354   -0.00721   -0.00728
C3A   1    0.430748    0.325308    0.043394    11.00000    0.04409    0.04557 =
         0.04732   -0.00127   -0.00856   -0.00929
C4A   1    0.191572    0.513586   -0.017946    11.00000    0.05033    0.04966 =
         0.06778   -0.00379   -0.01485   -0.00270
C5A   1    0.172029    0.538723   -0.118063    11.00000    0.07164    0.08039 =
         0.07894    0.00204   -0.02681    0.01656
AFIX 137
H5AA  2    0.103644    0.587367   -0.117744    11.00000   -1.50000
H5AB  2    0.148621    0.483306   -0.147243    11.00000   -1.50000
H5AC  2    0.251296    0.561610   -0.153378    11.00000   -1.50000
AFIX   0
C6A   1    0.529292    0.265299    0.085495    11.00000    0.05276    0.04407 =
         0.05688   -0.00186   -0.01801   -0.00633
C7A   1    0.496749    0.216675    0.172402    11.00000    0.07927    0.05256 =
         0.05678   -0.00018   -0.01964   -0.01068
AFIX  43
H7AA  2    0.412206    0.222152    0.205328    11.00000   -1.20000
AFIX   0
C8A   1    0.590313    0.160426    0.209399    11.00000    0.11986    0.05779 =
         0.07225    0.00482   -0.04734   -0.00617
AFIX  43
H8AA  2    0.568844    0.128550    0.267821    11.00000   -1.20000
AFIX   0
C9A   1    0.715072    0.150986    0.160771    11.00000    0.10234    0.06809 =
         0.11743   -0.00553   -0.06719    0.01360
AFIX  43
H9AA  2    0.777906    0.113197    0.186359    11.00000   -1.20000
AFIX   0
C10A  1    0.746681    0.197618    0.074134    11.00000    0.06058    0.08017 =
         0.11711   -0.00610   -0.03406    0.00954
AFIX  43
H10A  2    0.830778    0.190319    0.040765    11.00000   -1.20000
AFIX   0
C11A  1    0.654778    0.255187    0.036179    11.00000    0.05226    0.06696 =
         0.07649    0.00086   -0.01842   -0.00348
AFIX  43
H11A  2    0.677056    0.286991   -0.022190    11.00000   -1.20000
AFIX   0
C12A  1    0.444071    0.228025   -0.102974    11.00000    0.04079    0.05322 =
         0.05941   -0.01539   -0.01109   -0.00226
C13A  1    0.442854    0.136437   -0.066383    11.00000    0.06533    0.05571 =
         0.07389   -0.01327   -0.02355    0.00524
AFIX  43
H13A  2    0.415052    0.124062   -0.001939    11.00000   -1.20000
AFIX   0
C14A  1    0.483883    0.062401   -0.127253    11.00000    0.07845    0.06059 =
         0.11026   -0.02812   -0.03706    0.01697
AFIX  43
H14A  2    0.484504   -0.000069   -0.103366    11.00000   -1.20000
AFIX   0
C15A  1    0.523255    0.080950   -0.221893    11.00000    0.05432    0.08720 =
         0.10653   -0.05200   -0.01516    0.01055
AFIX  43
H15A  2    0.549929    0.030966   -0.262239    11.00000   -1.20000
AFIX   0
C16A  1    0.523778    0.172405   -0.257816    11.00000    0.05485    0.11215 =
         0.07034   -0.03902    0.00353   -0.01696
AFIX  43
H16A  2    0.550948    0.184337   -0.322415    11.00000   -1.20000
AFIX   0
C17A  1    0.483833    0.247868   -0.198196    11.00000    0.05771    0.07159 =
         0.06148   -0.01592   -0.00607   -0.01578
AFIX  43
H17A  2    0.484030    0.310296   -0.222217    11.00000   -1.20000
AFIX   0
C18A  1    0.248945    0.451541    0.259453    11.00000    0.06938    0.05287 =
         0.04950   -0.00963   -0.00674   -0.01078
C19A  1    0.135285    0.504065    0.264767    11.00000    0.09405    0.14026 =
         0.06700    0.00780    0.00788    0.03351
AFIX  43
H19A  2    0.124304    0.551706    0.219109    11.00000   -1.20000
AFIX   0
C20A  1    0.034874    0.485926    0.339464    11.00000    0.09917    0.21282 =
         0.09376   -0.00427    0.01659    0.03972
AFIX  43
H20A  2   -0.043590    0.521623    0.343849    11.00000   -1.20000
AFIX   0
C21A  1    0.051459    0.416507    0.405516    11.00000    0.11870    0.13575 =
         0.08418   -0.01960    0.02959   -0.03961
AFIX  43
H21A  2   -0.016557    0.403525    0.454288    11.00000   -1.20000
AFIX   0
C22A  1    0.166221    0.365843    0.401152    11.00000    0.15366    0.07035 =
         0.07922    0.00697    0.02788   -0.01679
AFIX  43
H22A  2    0.177476    0.319640    0.448122    11.00000   -1.20000
AFIX   0
C23A  1    0.266823    0.382026    0.327674    11.00000    0.11481    0.05825 =
         0.06775    0.00427    0.00670   -0.00112
AFIX  43
H23A  2    0.345394    0.346579    0.324276    11.00000   -1.20000
AFIX   0
S1B   5    0.101477    0.844790    0.501273    11.00000    0.04744    0.05429 =
         0.04783    0.00447   -0.00929   -0.00010
O1B   4    0.339190    0.964674    0.562688    11.00000    0.07909    0.07942 =
         0.06531    0.00173   -0.03426    0.00136
O2B   4    0.000624    0.801552    0.463019    11.00000    0.06051    0.08038 =
         0.07364    0.02131   -0.02308   -0.02174
O3B   4    0.068721    0.891640    0.589806    11.00000    0.07108    0.07291 =
         0.04875   -0.00140    0.00164    0.01068
N1B   3    0.178926    1.028924    0.294021    11.00000    0.04417    0.05116 =
         0.04241   -0.00025   -0.01006   -0.00132
N2B   3    0.247375    1.068146    0.354752    11.00000    0.04558    0.05233 =
         0.04921   -0.00340   -0.01201   -0.00260
C1B   1    0.241965    1.007516    0.429016    11.00000    0.04148    0.04999 =
         0.04562   -0.00441   -0.00961    0.00355
C2B   1    0.168215    0.928608    0.415612    11.00000    0.04085    0.04702 =
         0.04530   -0.00222   -0.00828    0.00431
C3B   1    0.129094    0.945275    0.327974    11.00000    0.03914    0.04581 =
         0.04445   -0.00440   -0.00699    0.00301
C4B   1    0.313943    1.027476    0.507644    11.00000    0.04742    0.06418 =
         0.05069   -0.00781   -0.01374    0.00196
C5B   1    0.351470    1.127332    0.514358    11.00000    0.08282    0.07550 =
         0.07709   -0.01233   -0.03415   -0.01278
AFIX 137
H5BA  2    0.407847    1.129752    0.561314    11.00000   -1.50000
H5BB  2    0.274603    1.167406    0.532315    11.00000   -1.50000
H5BC  2    0.396122    1.149133    0.453767    11.00000   -1.50000
AFIX   0
C6B   1    0.046606    0.889929    0.276400    11.00000    0.04718    0.05174 =
         0.04169   -0.00121   -0.01070   -0.00270
C7B   1    0.098445    0.808471    0.230398    11.00000    0.06679    0.05834 =
         0.06323   -0.01195   -0.01996    0.00630
AFIX  43
H7BA  2    0.185966    0.790136    0.228762    11.00000   -1.20000
AFIX   0
C8B   1    0.018948    0.754621    0.186910    11.00000    0.11439    0.06145 =
         0.06745   -0.01638   -0.02991   -0.00497
AFIX  43
H8BA  2    0.053145    0.700276    0.155181    11.00000   -1.20000
AFIX   0
C9B   1   -0.111468    0.781771    0.190721    11.00000    0.09127    0.09455 =
         0.06681   -0.00692   -0.03116   -0.03448
AFIX  43
H9BA  2   -0.165768    0.744031    0.164012    11.00000   -1.20000
AFIX   0
C10B  1   -0.160736    0.863667    0.233492    11.00000    0.05481    0.11335 =
         0.06602   -0.00722   -0.02266   -0.01387
AFIX  43
H10B  2   -0.247802    0.882655    0.233794    11.00000   -1.20000
AFIX   0
C11B  1   -0.082254    0.918555    0.276330    11.00000    0.04881    0.07561 =
         0.05472   -0.00752   -0.01386    0.00109
AFIX  43
H11B  2   -0.116101    0.974593    0.305021    11.00000   -1.20000
AFIX   0
C12B  1    0.154156    1.085175    0.211824    11.00000    0.04434    0.06602 =
         0.04701    0.00882   -0.00965   -0.00776
C13B  1    0.160016    1.044612    0.125128    11.00000    0.07480    0.08624 =
         0.04802    0.00335   -0.00972   -0.01174
AFIX  43
H13B  2    0.182088    0.980238    0.117229    11.00000   -1.20000
AFIX   0
C14B  1    0.131259    1.104418    0.048671    11.00000    0.08840    0.13461 =
         0.04696    0.01368   -0.01733   -0.03295
AFIX  43
H14B  2    0.132189    1.078687   -0.010507    11.00000   -1.20000
AFIX   0
C15B  1    0.102063    1.199340    0.059677    11.00000    0.07503    0.10574 =
         0.08087    0.04177   -0.02715   -0.02367
AFIX  43
H15B  2    0.084421    1.237803    0.008131    11.00000   -1.20000
AFIX   0
C16B  1    0.098804    1.237622    0.146160    11.00000    0.07001    0.07797 =
         0.08694    0.02889   -0.02330   -0.00909
AFIX  43
H16B  2    0.080021    1.302490    0.153243    11.00000   -1.20000
AFIX   0
C17B  1    0.123132    1.181033    0.223533    11.00000    0.05780    0.06102 =
         0.06879    0.01053   -0.01433   -0.00632
AFIX  43
H17B  2    0.118679    1.207177    0.282900    11.00000   -1.20000
AFIX   0
C18B  1    0.223394    0.754973    0.513786    11.00000    0.06628    0.04479 =
         0.06245   -0.00050   -0.02111    0.00254
C19B  1    0.270037    0.745207    0.599378    11.00000    0.10761    0.06543 =
         0.07898   -0.01006   -0.04899    0.01889
AFIX  43
H19B  2    0.244237    0.789143    0.646488    11.00000   -1.20000
AFIX   0
C20B  1    0.354954    0.669897    0.614189    11.00000    0.15563    0.08770 =
         0.12536   -0.01278   -0.08833    0.04216
AFIX  43
H20B  2    0.385508    0.661481    0.672026    11.00000   -1.20000
AFIX   0
C21B  1    0.393754    0.608034    0.543792    11.00000    0.19409    0.10175 =
         0.16525   -0.04142   -0.09897    0.08941
AFIX  43
H21B  2    0.453545    0.558390    0.553210    11.00000   -1.20000
AFIX   0
C22B  1    0.346559    0.616930    0.458193    11.00000    0.18962    0.08869 =
         0.12447   -0.04014   -0.05827    0.07115
AFIX  43
H22B  2    0.374052    0.573569    0.410797    11.00000   -1.20000
AFIX   0
C23B  1    0.258279    0.690792    0.443852    11.00000    0.11366    0.06102 =
         0.07644   -0.01212   -0.03166    0.02100
AFIX  43
H23B  2    0.223212    0.696759    0.387656    11.00000   -1.20000
HKLF 4
REM  H30new_0m in P-1
REM R1 =  0.0416 for   5618 Fo > 4sig(Fo)  and  0.0466 for all   6561 data
REM    525 parameters refined using      0 restraints
END
WGHT      0.0790      0.2166
REM Highest difference peak  0.300,  deepest hole -0.305,  1-sigma level  0.041
Q1    1   0.1754  0.7961  0.5016  11.00000  0.05    0.30
Q2    1   0.4155  0.4453  0.6749  11.00000  0.05    0.27
Q3    1   0.3079  0.4199  0.6715  11.00000  0.05    0.26
Q4    1   0.1358  0.9006  0.4592  11.00000  0.05    0.26
Q5    1   0.4280  0.6867  0.5560  11.00000  0.05    0.20
Q6    1   0.2972  0.3557  0.6070  11.00000  0.05    0.19
Q7    1   0.1562  1.0471  0.0321  11.00000  0.05    0.18
Q8    1   0.5031  0.2311  0.1191  11.00000  0.05    0.18
Q9    1   0.0945  1.1203  0.2142  11.00000  0.05    0.18
Q10   1   0.3283  0.4436  0.0393  11.00000  0.05    0.18
Q11   1   0.3052  0.4606  0.2211  11.00000  0.05    0.17
Q12   1   0.4785  0.6200  0.4923  11.00000  0.05    0.16
Q13   1   0.2058  0.9683  0.4360  11.00000  0.05    0.16
Q14   1   0.2357  0.4933 -0.1662  11.00000  0.05    0.15
Q15   1   0.3174  0.5360  0.1552  11.00000  0.05    0.15
Q16   1   0.2133  0.4048  0.2762  11.00000  0.05    0.14
Q17   1   0.1215  0.4997  0.0445  11.00000  0.05    0.14
Q18   1   0.4242  0.5439  0.1531  11.00000  0.05    0.14
Q19   1   0.4290  0.6182  0.4138  11.00000  0.05    0.14
Q20   1   0.2950  0.7719  0.5385  11.00000  0.05    0.14
;
