# Supplementary material for: 1-(1,5-Diphenyl-4-phenyl­sulfonyl-1H-pyrazol-3-yl)ethanone
Source: Acta Crystallogr Sect E Struct Rep Online. 2012 Aug 15;68(Pt 9):o2725. doi: 10.1107/S1600536812035027 (PMC3435738; doi:10.1107/S1600536812035027)
Supplement: Supplementary file 2 [file e-68-o2725-Isup2.hkl]

# 
# h,k,l, Fc-squared, Fo-squared, sigma(Fo-squared) and status flag 
# 
data_I
_shelx_title ' H30new_0m in P-1' 
_shelx_refln_list_code          4 
_shelx_F_calc_maximum      221.28 
_exptl_crystal_F_000       840.00 
_reflns_d_resolution_high  0.8578 
 
loop_ 
 _symmetry_equiv_pos_as_xyz 
 'x, y, z' 
 '-x, -y, -z' 
 
_cell_length_a    10.4078 
_cell_length_b    14.0839 
_cell_length_c    14.2468 
_cell_angle_alpha  87.595 
_cell_angle_beta   80.875 
_cell_angle_gamma  86.850 
 
_shelx_F_squared_multiplier     1.000 
 
loop_ 
 _refln_index_h 
 _refln_index_k 
 _refln_index_l 
 _refln_F_squared_calc 
 _refln_F_squared_meas 
 _refln_F_squared_sigma 
 _refln_observed_status 
   1   0   0       10.53       22.52      1.57 o 
   2   0   0       46.46       50.08      2.02 o 
   3   0   0     2305.35     2259.59     40.42 o 
   4   0   0     2621.86     2497.28     36.55 o 
   5   0   0     1401.77     1612.75     25.42 o 
   6   0   0       65.39       84.56      5.56 o 
   7   0   0       53.67       57.59      7.85 o 
   8   0   0      633.34      553.08      7.36 o 
   9   0   0        3.54        1.80      1.67 o 
  10   0   0        4.02        3.56      1.53 o 
  11   0   0       36.81       42.29      1.96 o 
 -11   1   0       11.34        7.72      1.51 o 
 -10   1   0        4.37        3.86      1.63 o 
  -9   1   0       66.53       63.23      3.71 o 
  -8   1   0        4.55        7.39      1.81 o 
  -6   1   0      239.58      237.97      5.97 o 
  -5   1   0     2268.73     2238.63     34.17 o 
  -4   1   0      256.90      256.99      6.43 o 
  -3   1   0     1355.65     1498.95     27.52 o 
  -2   1   0      599.79      658.61     12.52 o 
  -1   1   0     2560.74     2809.06     41.15 o 
   0   1   0     1012.64      833.30     22.81 o 
   1   1   0     5804.39     5973.39    157.71 o 
   2   1   0       22.00       26.00      1.22 o 
   3   1   0     8199.60     8126.46    113.77 o 
   4   1   0     1425.76     1340.98     20.23 o 
   5   1   0      402.81      435.72     10.07 o 
   6   1   0       56.59       59.69      4.65 o 
   7   1   0       14.77       23.80      6.11 o 
   8   1   0      421.15      357.38     12.94 o 
   9   1   0      225.50      210.48      4.04 o 
  10   1   0       45.96       44.09      2.37 o 
  11   1   0        7.02        8.25      1.60 o 
 -11   2   0       91.03       95.45      3.47 o 
 -10   2   0       16.83       13.59      2.52 o 
  -9   2   0      131.40      122.87      5.76 o 
  -8   2   0       18.57       14.60      2.18 o 
  -6   2   0      758.69      720.12     11.25 o 
  -5   2   0      151.15      193.69      6.23 o 
  -4   2   0     4472.35     4799.32    126.14 o 
  -3   2   0      277.61      251.29      6.82 o 
  -2   2   0     3624.52     3726.30     66.06 o 
  -1   2   0       46.50       85.74      4.09 o 
   0   2   0      714.51      914.05     26.12 o 
   1   2   0      312.89      409.15     10.44 o 
   2   2   0     5441.35     5725.32    100.84 o 
   3   2   0       17.55       13.15      1.99 o 
   4   2   0        9.00        6.00      3.04 o 
   5   2   0     2957.01     3162.95     57.12 o 
   6   2   0      758.51      737.42     18.13 o 
   7   2   0      141.33      150.82     11.57 o 
   8   2   0        6.63        1.30      2.07 o 
   9   2   0      753.75      673.57     10.35 o 
  10   2   0       94.36       94.55      2.65 o 
  11   2   0       26.79       29.77      1.99 o 
 -11   3   0      122.32      133.04      3.98 o 
 -10   3   0      128.56      135.56      6.84 o 
  -9   3   0       18.87       21.75      2.85 o 
  -8   3   0      185.69      177.66      3.92 o 
  -7   3   0        9.08       19.13      4.17 o 
  -6   3   0      437.47      413.75     10.91 o 
  -5   3   0      839.37      951.79     13.77 o 
  -4   3   0      883.35      935.78     20.01 o 
  -3   3   0     1662.73     1785.18     33.36 o 
  -2   3   0     7715.56     7885.26    196.89 o 
  -1   3   0      160.24      118.91      3.90 o 
   0   3   0    10940.19    11226.80    296.16 o 
   1   3   0    13881.09    13768.41    321.42 o 
   2   3   0     1509.29     1431.57     24.93 o 
   3   3   0     9605.47     9255.34    129.35 o 
   4   3   0      379.13      317.73      9.29 o 
   5   3   0       16.07       23.56      8.38 o 
   6   3   0       51.55       52.17      3.87 o 
   7   3   0       10.05        5.31      4.70 o 
   8   3   0      608.12      557.24     18.25 o 
   9   3   0       85.44       74.02      3.18 o 
  10   3   0       23.68       25.79      1.86 o 
  11   3   0       29.73       30.48      1.69 o 
 -11   4   0        5.81        7.07      1.61 o 
 -10   4   0        2.45        3.15      1.59 o 
  -9   4   0      102.47      102.23      4.29 o 
  -8   4   0       92.58      102.38      3.19 o 
  -7   4   0      148.87      140.62      7.75 o 
  -6   4   0       41.52       42.02      3.09 o 
  -5   4   0      324.35      334.32      7.44 o 
  -4   4   0        4.98        8.21      2.09 o 
  -3   4   0      208.68      211.73      7.01 o 
  -2   4   0      427.53      536.70     12.44 o 
  -1   4   0      332.62      356.22     13.38 o 
   0   4   0      270.04      235.85     10.13 o 
   2   4   0      995.34      985.53     17.99 o 
   3   4   0      640.04      669.70     15.23 o 
   4   4   0     2403.51     2517.41     36.26 o 
   5   4   0      450.27      454.28     12.99 o 
   6   4   0      366.88      329.55     11.42 o 
   7   4   0        3.50        5.88      3.66 o 
   8   4   0      145.53      136.85      4.39 o 
   9   4   0       57.02       49.96      2.89 o 
  10   4   0        0.23        0.40      1.54 o 
  11   4   0       14.63       10.42      1.35 o 
 -11   5   0       39.81       40.90      2.22 o 
 -10   5   0       11.25       10.62      1.67 o 
  -9   5   0       73.21       64.05      3.18 o 
  -8   5   0        1.52        2.08      1.65 o 
  -7   5   0      254.11      245.42      3.89 o 
  -6   5   0       31.57       35.92      4.22 o 
  -5   5   0        6.10        6.67      2.28 o 
  -4   5   0      938.28      954.05     19.00 o 
  -3   5   0     1088.74     1093.62     35.39 o 
  -2   5   0       18.94       30.46      4.31 o 
  -1   5   0       15.71        7.64      2.63 o 
   0   5   0      229.67      276.60     12.34 o 
   2   5   0      332.63      309.91      6.75 o 
   3   5   0       42.17       28.27      2.22 o 
   4   5   0        4.20        1.57      1.56 o 
   5   5   0     2314.25     2283.70     45.54 o 
   6   5   0       85.30       89.68      5.97 o 
   7   5   0      592.18      541.58     27.07 o 
   8   5   0      128.12      108.57      4.11 o 
   9   5   0      328.56      291.05     16.22 o 
  10   5   0      221.13      199.92      9.43 o 
  11   5   0       15.84       17.25      1.55 o 
 -10   6   0       81.98       87.88      2.74 o 
  -9   6   0        1.63        2.63      1.37 o 
  -8   6   0       19.69       17.93      1.33 o 
  -7   6   0      293.53      279.50      4.78 o 
  -6   6   0      896.60      954.15     21.25 o 
  -5   6   0      335.19      332.54      8.78 o 
  -4   6   0      209.69      259.84     23.15 o 
  -3   6   0        0.26        1.03      2.96 o 
  -2   6   0     1708.68     1781.75     54.08 o 
  -1   6   0      522.20      584.86     22.04 o 
   1   6   0      260.26      268.37      8.67 o 
   2   6   0     4579.15     4503.81    101.18 o 
   3   6   0      104.84      105.34      3.26 o 
   4   6   0     1344.18     1336.61     21.06 o 
   5   6   0       52.24       54.34      3.31 o 
   6   6   0        0.80        0.78      2.75 o 
   7   6   0        3.57        1.74      2.04 o 
   8   6   0       37.22       32.18      3.61 o 
   9   6   0      197.54      191.53     12.63 o 
  10   6   0       65.17       67.87      6.15 o 
  11   6   0       10.96       15.21      1.70 o 
 -10   7   0        0.24       -0.91      1.48 o 
  -9   7   0       16.43       16.83      1.71 o 
  -8   7   0       50.09       48.51      1.61 o 
  -7   7   0        0.71        1.31      1.22 o 
  -6   7   0      103.61       97.69      2.57 o 
  -5   7   0       10.28        7.45      3.13 o 
  -4   7   0       53.91       45.41      3.73 o 
  -3   7   0      271.20      278.67     20.72 o 
  -2   7   0      803.74      797.16     29.39 o 
  -1   7   0      337.64      372.18     17.15 o 
   1   7   0      384.77      469.38     16.11 o 
   2   7   0      416.07      395.43     11.67 o 
   3   7   0      229.51      322.21      9.67 o 
   4   7   0        0.03       -0.65      1.78 o 
   6   7   0      957.15      862.78     21.05 o 
   7   7   0       12.82       13.22      2.06 o 
   8   7   0      104.77      113.63     14.37 o 
   9   7   0        1.15        0.06      2.14 o 
  10   7   0        7.26       10.30      2.29 o 
  11   7   0        0.03        0.41      1.21 o 
 -10   8   0        7.86        5.00      1.59 o 
  -9   8   0        6.63        4.60      1.38 o 
  -8   8   0        6.77        5.82      1.19 o 
  -7   8   0      114.40      108.77      3.58 o 
  -6   8   0       72.66       67.02      2.26 o 
  -5   8   0       71.23       61.07      2.15 o 
  -4   8   0       42.67       28.46      4.06 o 
  -3   8   0       81.98       84.02      4.88 o 
  -2   8   0       97.26       97.79      4.94 o 
  -1   8   0      364.33      300.41      8.82 o 
   0   8   0       73.99       79.29      4.95 o 
   1   8   0      241.31      201.26      7.32 o 
   2   8   0      495.72      536.50     15.61 o 
   3   8   0     2121.28     2136.84     55.17 o 
   5   8   0        5.13        8.49      3.96 o 
   6   8   0       46.86       43.64      3.83 o 
   7   8   0      881.03      902.98     10.79 o 
   8   8   0      408.40      404.04      8.78 o 
   9   8   0       18.04       18.64      2.42 o 
  10   8   0        9.84        9.85      1.75 o 
  -9   9   0        0.09        0.06      1.12 o 
  -8   9   0        0.36        0.44      1.04 o 
  -7   9   0       16.75       19.22      1.74 o 
  -6   9   0        2.92        6.31      1.51 o 
  -5   9   0        3.77        5.10      1.23 o 
  -4   9   0       44.39       36.18      2.25 o 
  -3   9   0        0.64        0.04      2.83 o 
  -2   9   0       36.98       21.70      3.79 o 
  -1   9   0       25.14       18.44      3.50 o 
   0   9   0        4.05        3.59      3.32 o 
   4   9   0      454.74      447.09     14.34 o 
   5   9   0      105.22       97.01     14.02 o 
   6   9   0      103.22       86.30     13.00 o 
   7   9   0       15.41       14.73      2.57 o 
   8   9   0       38.20       38.15      8.83 o 
   9   9   0       23.93       29.16      2.49 o 
  10   9   0        8.89        9.27      1.59 o 
  -9  10   0       83.32       88.98      2.96 o 
  -8  10   0        6.35        8.18      1.12 o 
  -7  10   0       22.89       24.61      1.49 o 
  -6  10   0      263.19      267.68      4.36 o 
  -5  10   0      278.36      265.82      5.75 o 
  -4  10   0      161.18      153.11      3.27 o 
  -3  10   0      325.91      294.47      4.49 o 
  -2  10   0      151.32      140.33      7.58 o 
  -1  10   0       27.59       37.95      4.09 o 
   0  10   0      310.28      279.17     11.12 o 
   1  10   0       57.41       50.60      5.82 o 
   2  10   0       43.31       31.64      5.00 o 
   3  10   0       71.85       62.96      4.18 o 
   4  10   0      235.33      221.00      5.64 o 
   5  10   0       26.77       18.16      3.04 o 
   6  10   0      176.59      176.37      7.41 o 
   7  10   0      142.82      153.81      4.44 o 
   8  10   0       10.86       10.86      2.26 o 
   9  10   0        6.73        7.03      1.89 o 
  -8  11   0        0.25        0.03      1.44 o 
  -7  11   0       47.89       50.15      1.91 o 
  -6  11   0        0.08       -0.76      1.37 o 
  -5  11   0      317.49      298.93      4.40 o 
  -4  11   0       39.94       44.37      1.97 o 
  -3  11   0       61.87       77.14      2.71 o 
  -2  11   0      100.60      101.60      2.46 o 
  -1  11   0      823.07      779.63      9.12 o 
   0  11   0       29.04       36.58      2.50 o 
   1  11   0      140.76      135.50      3.89 o 
   2  11   0       24.74       27.06      2.12 o 
   3  11   0      388.60      381.54      7.05 o 
   4  11   0      113.06      106.27      4.18 o 
   5  11   0      117.39      100.98      3.95 o 
   6  11   0        5.91        6.91      1.82 o 
   7  11   0      115.14      112.19      3.78 o 
   8  11   0       40.89       37.83      3.01 o 
   9  11   0       16.70       18.29      1.88 o 
  -7  12   0        7.53        9.45      1.16 o 
  -6  12   0      108.36      117.78      2.90 o 
  -5  12   0       61.00       67.01      1.97 o 
  -4  12   0       10.80       13.99      1.47 o 
  -3  12   0      292.82      295.14      4.57 o 
  -2  12   0      425.29      395.30      5.85 o 
  -1  12   0        4.99        4.63      1.52 o 
   0  12   0       14.03       11.85      2.06 o 
   1  12   0        0.74        1.39      1.87 o 
   2  12   0      291.41      262.61      7.34 o 
   3  12   0      149.85      154.30      8.03 o 
   4  12   0        9.86       10.38      1.90 o 
   5  12   0        1.55        0.89      1.66 o 
   6  12   0       32.20       30.88      2.39 o 
   7  12   0       48.06       50.23      3.36 o 
   8  12   0        0.10        0.14      1.81 o 
  -6  13   0       41.10       49.43      2.43 o 
  -5  13   0       77.80       78.63      2.87 o 
  -4  13   0       17.63       19.06      1.57 o 
  -3  13   0        2.61        3.70      1.53 o 
  -2  13   0        4.19        4.25      1.71 o 
  -1  13   0       19.48       22.44      1.60 o 
   0  13   0      132.13      163.24      7.06 o 
   1  13   0        1.58       -0.19      1.74 o 
   2  13   0        0.56        1.19      1.54 o 
   3  13   0      231.17      226.88      4.98 o 
   4  13   0        0.51       -0.45      1.63 o 
   5  13   0       63.60       55.81      5.71 o 
   6  13   0      218.72      244.06      6.18 o 
   7  13   0       43.02       50.24      4.80 o 
  -5  14   0        5.86        8.17      1.60 o 
  -4  14   0        6.77        5.06      1.68 o 
  -3  14   0      204.02      237.33      3.53 o 
  -2  14   0        9.83        9.27      1.73 o 
  -1  14   0        1.62        1.75      1.64 o 
   0  14   0       10.60       12.34      1.64 o 
   1  14   0        0.57        0.89      1.65 o 
   2  14   0       20.85       20.49      2.70 o 
   3  14   0       10.31        9.71      1.80 o 
   4  14   0       16.06       12.09      1.85 o 
   5  14   0       91.50       93.63      3.17 o 
   6  14   0       27.29       27.09      1.89 o 
  -4  15   0        3.64        2.39      1.46 o 
  -3  15   0        0.08       -0.29      1.11 o 
  -2  15   0        3.97        3.46      1.19 o 
  -1  15   0        2.37        0.89      1.47 o 
   0  15   0        0.74       -0.48      1.26 o 
   1  15   0       45.30       46.17      1.94 o 
   2  15   0       16.40       17.16      2.97 o 
   3  15   0        1.72        0.84      1.70 o 
   4  15   0        0.06       -0.10      1.57 o 
   5  15   0       43.38       45.30      2.30 o 
  -2  16   0        0.11       -0.01      1.13 o 
  -1  16   0        0.04       -1.07      1.05 o 
   0  16   0        5.71        4.45      1.65 o 
   1  16   0        0.02        0.51      1.26 o 
   2  16   0       45.59       43.28      5.19 o 
   3  16   0        5.47        4.31      1.23 o 
  -2 -16   1       17.61       17.77      1.99 o 
  -1 -16   1       24.87       25.75      2.46 o 
   0 -16   1       11.48       10.39      2.94 o 
   1 -16   1        5.05        4.66      2.18 o 
  -5 -15   1       18.93       17.59      1.47 o 
  -4 -15   1       47.79       50.06      2.90 o 
  -3 -15   1       21.87       22.37      2.30 o 
  -2 -15   1        0.23        1.68      1.40 o 
  -1 -15   1        0.08       -0.34      1.21 o 
   0 -15   1       37.62       36.61      2.59 o 
   1 -15   1       30.85       44.46      2.02 o 
   2 -15   1      129.13      139.16      9.41 o 
   3 -15   1       14.55       10.58      1.80 o 
   4 -15   1        4.31        0.59      1.50 o 
  -6 -14   1       29.58       29.45      2.59 o 
  -5 -14   1       69.95       71.44      3.75 o 
  -4 -14   1       34.01       34.72      2.21 o 
  -3 -14   1       67.84       72.25      3.94 o 
  -2 -14   1       78.67       78.64      2.65 o 
  -1 -14   1       10.02       12.55      2.23 o 
   0 -14   1        0.29        0.11      1.28 o 
   1 -14   1       30.48       34.45      2.31 o 
   2 -14   1        0.30        1.33      1.50 o 
   3 -14   1        9.39       12.78      1.80 o 
   4 -14   1       90.34      102.64      6.19 o 
   5 -14   1        0.69        0.63      1.44 o 
  -7 -13   1       56.16       58.87      4.32 o 
  -6 -13   1        0.90        1.67      1.43 o 
  -5 -13   1      245.64      269.27      5.02 o 
  -4 -13   1      207.27      210.17      4.71 o 
  -3 -13   1        0.73        2.04      1.72 o 
  -2 -13   1        6.82        7.61      1.99 o 
  -1 -13   1       93.06      101.94      3.06 o 
   0 -13   1       18.75       16.78      2.17 o 
   1 -13   1       21.88       24.58      1.92 o 
   2 -13   1       19.15       20.80      2.14 o 
   3 -13   1      298.07      290.26      9.56 o 
   4 -13   1      123.95      125.96      3.41 o 
   5 -13   1       22.18       26.20      2.05 o 
   6 -13   1       75.67       83.50      3.86 o 
  -8 -12   1       65.50       75.44      3.46 o 
  -7 -12   1        3.52        4.36      2.13 o 
  -6 -12   1      103.01      102.84      4.15 o 
  -5 -12   1       46.34       48.70      2.62 o 
  -4 -12   1        1.93        2.56      1.96 o 
  -3 -12   1       91.79       93.91      3.95 o 
  -2 -12   1        0.05       -0.26      1.97 o 
  -1 -12   1       86.96       78.82      4.69 o 
   0 -12   1       26.72       31.75      1.95 o 
   1 -12   1      178.61      190.76      3.89 o 
   2 -12   1       58.80       61.97      2.84 o 
   3 -12   1      366.62      349.40      4.92 o 
   4 -12   1      140.61      158.05      3.87 o 
   5 -12   1       15.20       15.56      1.71 o 
   6 -12   1      172.75      194.87      3.65 o 
   7 -12   1       25.76       24.52      2.21 o 
  -9 -11   1       45.70       44.34      2.74 o 
  -8 -11   1       14.48       17.56      2.43 o 
  -7 -11   1       58.49       64.34      2.88 o 
  -6 -11   1       20.41       21.62      2.50 o 
  -5 -11   1        2.09        3.65      2.00 o 
  -4 -11   1      253.25      232.37      5.85 o 
  -3 -11   1       25.31       21.52      2.52 o 
  -2 -11   1      228.24      228.01      5.85 o 
  -1 -11   1       48.74       49.08      3.84 o 
   0 -11   1      112.64      126.96      4.28 o 
   1 -11   1       73.08       71.94      3.08 o 
   2 -11   1      434.74      431.06      5.43 o 
   3 -11   1       44.95       47.16      2.37 o 
   4 -11   1       31.69       38.17      1.94 o 
   5 -11   1       77.69       77.48      2.66 o 
   6 -11   1      364.20      336.76      4.61 o 
   7 -11   1        9.70        9.52      1.23 o 
   8 -11   1       71.48       69.90      2.89 o 
  -9 -10   1       44.48       42.91      2.50 o 
  -8 -10   1       23.41       26.80      5.43 o 
  -7 -10   1       34.45       30.84      4.08 o 
  -6 -10   1        3.63        0.55      1.64 o 
  -5 -10   1      750.33      737.83     10.54 o 
  -4 -10   1       22.33       25.17      3.54 o 
  -3 -10   1      112.59      104.21     12.95 o 
  -2 -10   1       68.64       77.05      9.58 o 
  -1 -10   1      158.38      149.73      5.28 o 
   1 -10   1       13.41       14.51      3.50 o 
   2 -10   1       30.04       26.76      4.51 o 
   3 -10   1      321.16      300.65      4.58 o 
   4 -10   1      149.84      138.56      3.10 o 
   5 -10   1        2.90        6.20      1.41 o 
   6 -10   1        0.19        0.76      1.44 o 
   7 -10   1       82.83       87.16      2.51 o 
   8 -10   1        3.01        2.64      1.57 o 
   9 -10   1       13.88       17.70      2.61 o 
 -10  -9   1       40.03       41.14      2.15 o 
  -9  -9   1        7.29        5.79      2.55 o 
  -8  -9   1      104.03      114.49     16.64 o 
  -7  -9   1      108.43       94.73     12.14 o 
  -6  -9   1       50.71       47.23      4.42 o 
  -5  -9   1        1.83        4.70      1.78 o 
  -4  -9   1      699.80      689.08     21.39 o 
  -3  -9   1      122.72      124.14      5.14 o 
  -2  -9   1      102.00      118.33      5.97 o 
  -1  -9   1       34.99       29.68      2.75 o 
   0  -9   1     1619.20     1654.80     40.35 o 
   2  -9   1       39.02       45.34      4.67 o 
   3  -9   1        9.69       12.48      3.53 o 
   4  -9   1      314.81      305.64      8.81 o 
   5  -9   1       30.84       27.59      1.67 o 
   6  -9   1      170.37      159.09      3.65 o 
   7  -9   1       53.36       60.25      1.95 o 
   8  -9   1        8.05        8.23      1.17 o 
   9  -9   1        0.65        1.81      1.18 o 
 -10  -8   1        3.15        2.79      1.92 o 
  -9  -8   1       37.53       32.96      5.01 o 
  -8  -8   1        8.34        7.30      2.00 o 
  -7  -8   1       68.00       57.61      9.31 o 
  -6  -8   1      722.57      686.58      8.30 o 
  -5  -8   1       11.14       14.44      3.21 o 
  -4  -8   1      312.01      308.55      9.30 o 
  -3  -8   1        4.03        1.71      1.98 o 
  -2  -8   1      159.43      135.59      5.46 o 
  -1  -8   1        0.23        2.09      1.87 o 
   0  -8   1      361.30      311.95     10.46 o 
   1  -8   1     1100.00      999.62     19.98 o 
   2  -8   1      872.61      881.02     16.22 o 
   3  -8   1       17.45       10.65      2.63 o 
   4  -8   1       76.75       71.43      5.59 o 
   5  -8   1       80.75       84.44      2.45 o 
   6  -8   1       36.63       33.19      1.84 o 
   7  -8   1        3.94        1.63      1.16 o 
   8  -8   1      347.70      353.32      4.16 o 
   9  -8   1       48.48       49.61      2.65 o 
  10  -8   1        0.51        2.02      1.19 o 
 -10  -7   1        0.24        0.56      1.98 o 
  -9  -7   1      255.66      297.53      7.42 o 
  -8  -7   1        1.25        0.86      2.58 o 
  -7  -7   1      196.49      210.03      9.31 o 
  -6  -7   1      280.95      285.06      8.43 o 
  -5  -7   1     1798.15     1939.12     45.57 o 
  -4  -7   1      154.62      153.88      8.73 o 
  -3  -7   1      125.02      138.81      5.51 o 
  -2  -7   1      115.50       94.40      5.27 o 
  -1  -7   1     1111.91      971.89     24.44 o 
   0  -7   1      641.75      655.36     15.70 o 
   2  -7   1      119.95       81.39      4.27 o 
   3  -7   1     1329.48     1537.36     25.16 o 
   4  -7   1       66.81       74.93      4.60 o 
   5  -7   1      262.01      262.98      9.55 o 
   6  -7   1      120.71      136.12      2.96 o 
   7  -7   1       14.31       12.97      1.37 o 
   8  -7   1        5.08        3.80      1.13 o 
   9  -7   1       24.98       27.72      1.71 o 
  10  -7   1       49.85       54.74      2.61 o 
 -11  -6   1        1.52        1.74      1.16 o 
 -10  -6   1      136.23      154.53      8.51 o 
  -9  -6   1      179.48      175.96      4.70 o 
  -8  -6   1      291.81      282.00      5.45 o 
  -7  -6   1      106.44      104.92      8.34 o 
  -6  -6   1       29.93       29.68      5.05 o 
  -5  -6   1     2624.89     2761.88    105.32 o 
  -4  -6   1      104.60       87.48      6.54 o 
  -3  -6   1       14.46       26.78      8.46 o 
  -2  -6   1      519.98      520.68     18.82 o 
   1  -6   1      421.04      568.39     21.55 o 
   2  -6   1     1666.68     1665.48     51.01 o 
   3  -6   1      145.17      151.99      5.24 o 
   4  -6   1      157.60      124.32      5.44 o 
   5  -6   1        4.98        3.70      2.40 o 
   6  -6   1       64.02       68.81      5.71 o 
   7  -6   1      647.54      630.02      5.27 o 
   8  -6   1       99.56       97.27      2.56 o 
   9  -6   1       15.29       15.06      1.56 o 
  10  -6   1        2.72        2.48      1.41 o 
  11  -6   1       44.92       50.25      1.88 o 
 -11  -5   1        6.09        3.94      1.18 o 
 -10  -5   1        6.74        6.69      1.80 o 
  -9  -5   1      366.48      362.89      6.62 o 
  -8  -5   1      241.17      224.40     24.24 o 
  -7  -5   1      279.01      245.82     11.39 o 
  -5  -5   1       76.28       62.77      8.95 o 
  -4  -5   1      481.52      425.26      9.81 o 
  -3  -5   1      529.84      544.18     12.57 o 
  -2  -5   1        3.20       12.81      3.80 o 
   1  -5   1       76.53       73.23      6.35 o 
   2  -5   1     3232.80     3345.68     75.39 o 
   3  -5   1     1411.19     1465.11     56.93 o 
   4  -5   1        4.03        8.74      1.75 o 
   5  -5   1      257.28      301.11      7.28 o 
   6  -5   1       99.77       86.19      5.13 o 
   7  -5   1       74.01       75.54      1.92 o 
   8  -5   1      304.11      301.44      4.47 o 
   9  -5   1        9.32        8.52      1.58 o 
  10  -5   1       89.98       93.96      4.31 o 
  11  -5   1        6.14        7.32      1.59 o 
 -11  -4   1      248.64      261.63      3.76 o 
 -10  -4   1       16.55       16.98      1.99 o 
  -9  -4   1       13.93        6.86      2.62 o 
  -8  -4   1      197.24      194.62      5.33 o 
  -7  -4   1      566.77      522.17     15.29 o 
  -6  -4   1       13.67       16.91      5.56 o 
  -5  -4   1       12.64       24.95      9.64 o 
  -4  -4   1      414.54      310.96     12.11 o 
  -3  -4   1        3.01        3.01      1.44 o 
  -2  -4   1      240.20      264.80     12.34 o 
   1  -4   1     1303.41     1275.94     24.97 o 
   2  -4   1      230.42      339.75     53.92 o 
   3  -4   1      666.05      580.13     13.72 o 
   4  -4   1     4549.69     4876.04     89.22 o 
   5  -4   1       33.89       51.36      2.96 o 
   6  -4   1       16.54       10.34      2.09 o 
   7  -4   1       88.89       86.86      6.36 o 
   8  -4   1       10.58        9.44      1.85 o 
   9  -4   1      148.19      143.49      5.62 o 
  10  -4   1        4.25        5.94      1.69 o 
  11  -4   1        9.77        4.79      1.56 o 
 -11  -3   1       28.37       28.37      1.63 o 
 -10  -3   1      129.69      121.53      4.35 o 
  -9  -3   1       25.63       22.77      2.36 o 
  -8  -3   1      109.77      112.86      4.11 o 
  -7  -3   1        1.88        2.31      3.21 o 
  -6  -3   1       48.03       32.57      2.43 o 
  -5  -3   1     1208.07     1347.90     21.51 o 
  -4  -3   1      514.82      592.32     14.37 o 
  -3  -3   1     1749.69     1732.62     33.34 o 
  -2  -3   1     9481.95     9052.86    157.00 o 
   0  -3   1      378.24      432.60     12.09 o 
   1  -3   1      523.99      650.66     13.42 o 
   2  -3   1       35.57       72.71     13.05 o 
   3  -3   1     5861.52     6080.07    107.62 o 
   4  -3   1     2449.26     2698.50     50.64 o 
   5  -3   1      308.77      323.09      7.85 o 
   6  -3   1       10.74       11.75      2.08 o 
   7  -3   1       10.76       14.81      3.77 o 
   8  -3   1       35.69       43.29      2.08 o 
   9  -3   1      126.59      118.56      3.78 o 
  10  -3   1        7.96        6.25      2.05 o 
  11  -3   1      103.01      108.86      5.41 o 
 -11  -2   1        1.96        1.84      1.16 o 
 -10  -2   1        4.04        5.70      1.58 o 
  -9  -2   1      127.23      125.53      5.53 o 
  -8  -2   1      546.38      457.70      7.66 o 
  -7  -2   1       41.88       57.60      6.89 o 
  -6  -2   1      607.51      586.29     15.59 o 
  -5  -2   1      298.86      316.85      9.53 o 
  -4  -2   1     1492.20     1534.25     39.65 o 
  -3  -2   1     2051.58     1978.36     37.15 o 
  -2  -2   1    48964.57    43107.10    735.09 o 
  -1  -2   1    11918.81    10746.40    283.25 o 
   0  -2   1     4931.95     4156.24     97.97 o 
   1  -2   1     2113.43     1933.81     35.14 o 
   2  -2   1     7028.89     6628.68    116.83 o 
   3  -2   1     2680.42     2890.58    104.73 o 
   4  -2   1       13.71       13.64      1.83 o 
   5  -2   1      518.01      525.37     34.94 o 
   6  -2   1      486.21      414.05      7.97 o 
   7  -2   1      155.43      143.59     11.56 o 
   8  -2   1       89.84       90.93      6.66 o 
   9  -2   1      290.84      306.57      5.05 o 
  10  -2   1      168.09      162.19      5.20 o 
  11  -2   1       11.07       11.92      1.59 o 
 -11  -1   1       72.20       75.32      2.44 o 
 -10  -1   1       20.91       21.97      1.89 o 
  -9  -1   1       17.63       14.72      2.04 o 
  -8  -1   1       86.04       78.61      3.10 o 
  -7  -1   1     1441.89     1462.61     36.00 o 
  -6  -1   1      195.49      183.06      6.39 o 
  -5  -1   1       46.73       41.36      2.62 o 
  -4  -1   1        9.55        5.86      1.44 o 
  -3  -1   1    10550.80    10684.49    148.71 o 
  -2  -1   1     1483.34     1475.07     46.08 o 
  -1  -1   1     9454.55     8648.88    227.72 o 
   1  -1   1     5290.32     4654.23     67.82 o 
   2  -1   1     2690.10     2635.89     46.91 o 
   3  -1   1     4225.35     4117.23     73.14 o 
   4  -1   1     2937.38     2990.33     55.01 o 
   5  -1   1      262.54      262.15      7.31 o 
   6  -1   1      173.02      185.01      6.05 o 
   7  -1   1      495.67      522.86     13.96 o 
   8  -1   1       32.80       33.80      3.33 o 
   9  -1   1      164.02      169.51      5.53 o 
  10  -1   1       46.73       48.82      2.71 o 
  11  -1   1        7.27        8.97      1.34 o 
 -11   0   1       10.94       11.65      1.84 o 
 -10   0   1       13.96       12.49      1.65 o 
  -9   0   1       39.35       34.16      2.31 o 
  -8   0   1       25.16       21.99      2.62 o 
  -6   0   1      564.25      554.58     16.50 o 
  -5   0   1      185.56      172.78      5.25 o 
  -4   0   1     1180.86     1222.12     19.35 o 
  -3   0   1      845.92      922.05     14.56 o 
  -2   0   1     8872.01     9206.09    160.30 o 
  -1   0   1      435.08      466.26     12.16 o 
   0   0   1      546.49      434.02     10.65 o 
   1   0   1    29025.03    23911.03    346.21 o 
   2   0   1      422.56      500.74     12.06 o 
   3   0   1     7932.15     8316.55    146.23 o 
   4   0   1      409.13      480.25     10.13 o 
   5   0   1      273.17      267.39      7.22 o 
   6   0   1        0.59       -0.71      1.73 o 
   7   0   1      512.65      472.02     14.20 o 
   8   0   1       54.06       50.10      3.16 o 
   9   0   1      791.56      805.89      9.01 o 
  10   0   1        0.44        1.30      1.51 o 
  11   0   1       18.89       24.07      1.62 o 
  12   0   1       26.25       24.92      1.90 o 
 -11   1   1        1.30        3.25      2.07 o 
 -10   1   1        5.16        4.46      1.73 o 
  -9   1   1       96.97       94.21      3.60 o 
  -8   1   1      112.32      116.38      4.08 o 
  -6   1   1      496.46      481.58     20.88 o 
  -5   1   1      138.89      152.35      4.83 o 
  -4   1   1      117.69       89.31      2.82 o 
  -3   1   1        8.89        7.72      1.14 o 
  -2   1   1    24048.20    23310.97    420.98 o 
  -1   1   1     2707.25     2820.64     73.81 o 
   0   1   1    12865.93    11351.46    180.59 o 
   1   1   1      919.49     1001.42     24.78 o 
   2   1   1      489.44      541.62     11.13 o 
   3   1   1     3883.30     4050.25     72.42 o 
   4   1   1     4403.68     4708.12     85.06 o 
   5   1   1        2.33        4.26      1.45 o 
   6   1   1     1396.63     1310.25     28.04 o 
   7   1   1       91.76      100.28      7.16 o 
   8   1   1       33.20       31.03      2.89 o 
   9   1   1      147.88      144.18      6.16 o 
  10   1   1      127.87      127.40      6.18 o 
  11   1   1       21.12       21.38      1.90 o 
  12   1   1       13.48       11.80      1.29 o 
 -11   2   1       54.66       63.54      2.86 o 
 -10   2   1        5.34        6.27      2.13 o 
  -9   2   1       11.11        8.81      2.15 o 
  -8   2   1       91.45       84.45      4.24 o 
  -6   2   1       22.33       17.13      3.01 o 
  -5   2   1        8.15        8.38      2.99 o 
  -4   2   1      355.61      395.08     15.27 o 
  -3   2   1      288.12      240.63      8.03 o 
  -2   2   1    13747.23    14278.81    373.39 o 
  -1   2   1     7367.55     8174.53    215.76 o 
   0   2   1      814.76      734.26     21.41 o 
   1   2   1     3018.14     2928.34     68.65 o 
   2   2   1     7106.86     7116.11    142.28 o 
   3   2   1     8038.79     8341.69    147.54 o 
   4   2   1     2365.07     2544.03     37.85 o 
   5   2   1      571.08      622.67     15.30 o 
   6   2   1      549.73      595.14     15.48 o 
   7   2   1        3.31        1.97      4.53 o 
   8   2   1      163.28      141.43      4.14 o 
   9   2   1      490.42      450.85      6.03 o 
  10   2   1      170.08      156.10      4.22 o 
  11   2   1       21.28       19.75      1.67 o 
  12   2   1       35.78       38.84      2.08 o 
 -11   3   1       53.82       52.74      2.61 o 
 -10   3   1       24.71       22.09      2.86 o 
  -9   3   1       37.82       44.52      2.40 o 
  -8   3   1        1.53        2.24      1.61 o 
  -6   3   1      198.44      184.81      6.27 o 
  -5   3   1     1026.39     1001.71     16.86 o 
  -4   3   1      478.99      520.21     19.72 o 
  -3   3   1       61.65       35.57      3.55 o 
  -2   3   1     5341.75     5202.23    137.01 o 
  -1   3   1     1026.70      898.03     26.87 o 
   0   3   1     7737.74     8532.92    225.98 o 
   1   3   1       88.12       78.41      2.60 o 
   2   3   1     7223.68     6791.70    111.81 o 
   3   3   1     1395.40     1459.02     22.41 o 
   4   3   1       24.22       20.03      1.49 o 
   5   3   1      169.01      119.19      6.47 o 
   6   3   1        3.58       10.52      2.38 o 
   7   3   1      383.18      355.16     16.97 o 
   8   3   1      250.59      218.13      9.32 o 
   9   3   1      258.09      235.99      4.47 o 
  10   3   1      122.13      125.63      3.49 o 
  11   3   1       66.30       76.87      2.92 o 
 -11   4   1        0.08        1.58      1.48 o 
 -10   4   1       55.92       62.38      3.24 o 
  -9   4   1       64.19       54.43      2.94 o 
  -8   4   1      842.49      860.28      7.78 o 
  -7   4   1      410.58      379.59      7.53 o 
  -6   4   1       63.48       54.15      4.74 o 
  -5   4   1      875.41      946.12     16.86 o 
  -4   4   1     1086.33     1074.77     32.35 o 
  -3   4   1       17.65       30.89      4.05 o 
  -2   4   1     3841.22     3897.24    106.97 o 
   0   4   1     7540.63     7904.46    210.89 o 
   1   4   1     3169.91     3223.67     68.30 o 
   2   4   1     2850.36     2797.80     47.56 o 
   3   4   1     1458.88     1542.53     23.48 o 
   5   4   1        6.34        5.80      2.49 o 
   6   4   1      978.62      896.92     21.93 o 
   7   4   1      469.95      458.43     19.83 o 
   8   4   1       32.07       26.31      2.76 o 
   9   4   1       70.53       68.46      2.89 o 
  10   4   1       95.34       90.07      2.71 o 
  11   4   1      105.66      111.94      4.10 o 
 -11   5   1        2.90        2.87      1.43 o 
 -10   5   1       87.05       99.82      4.04 o 
  -9   5   1        6.97        6.62      1.99 o 
  -8   5   1        3.32        4.66      1.53 o 
  -7   5   1       49.10       55.35      2.43 o 
  -6   5   1        6.78        3.82      2.86 o 
  -5   5   1      803.93      794.27     15.16 o 
  -4   5   1       98.13       95.06      8.89 o 
  -3   5   1      415.15      403.13     16.85 o 
  -2   5   1       46.93       46.13      5.35 o 
  -1   5   1      369.28      411.91     16.06 o 
   0   5   1     1143.09     1245.62     38.46 o 
   1   5   1      526.87      397.46      9.68 o 
   2   5   1       50.63       54.04      4.35 o 
   3   5   1      792.08      835.29     12.89 o 
   4   5   1        7.27       11.43      2.65 o 
   5   5   1      781.26      772.13     19.09 o 
   6   5   1      257.40      290.60     11.05 o 
   7   5   1        4.82        1.99      4.82 o 
   8   5   1       44.17       45.82      2.30 o 
   9   5   1       39.60       36.15      2.29 o 
  10   5   1       15.71       14.85      1.83 o 
  11   5   1        0.25       -0.06      1.40 o 
 -10   6   1        2.31        0.77      1.60 o 
  -9   6   1       38.66       40.94      1.92 o 
  -8   6   1      160.16      158.56      2.91 o 
  -7   6   1      106.57      100.21      2.28 o 
  -6   6   1      153.97      169.19     18.35 o 
  -5   6   1       16.40        9.28      2.92 o 
  -4   6   1       10.15       13.37      4.86 o 
  -3   6   1      333.61      323.32     15.78 o 
  -2   6   1       68.63       83.19      7.74 o 
  -1   6   1      343.26      367.57     15.93 o 
   0   6   1      274.46      254.38     12.52 o 
   1   6   1      189.41      159.06      6.72 o 
   2   6   1       12.01       20.51      5.52 o 
   3   6   1       88.19      104.55      5.92 o 
   4   6   1       97.82      107.65      6.46 o 
   5   6   1     1423.66     1355.71     46.45 o 
   6   6   1       43.93       38.47      6.66 o 
   7   6   1      130.81      143.68      3.36 o 
   8   6   1      148.04      159.43      9.69 o 
   9   6   1       80.44       76.81      4.40 o 
  10   6   1        8.55        8.53      1.95 o 
  11   6   1       33.11       34.26      2.45 o 
 -10   7   1       12.44       12.96      1.77 o 
  -9   7   1        9.82        5.88      1.50 o 
  -8   7   1       71.62       71.82      1.87 o 
  -7   7   1       30.82       27.59      1.66 o 
  -6   7   1       47.20       52.39      2.09 o 
  -5   7   1        0.08        5.59      2.98 o 
  -4   7   1      225.87      170.33     13.69 o 
  -3   7   1       71.70       62.44      7.83 o 
  -2   7   1      593.55      684.44     26.52 o 
  -1   7   1      402.00      425.85     18.75 o 
   1   7   1      512.39      462.33     12.56 o 
   2   7   1      630.99      648.28     18.61 o 
   3   7   1      199.23      177.95      7.03 o 
   4   7   1       10.09       22.55      4.68 o 
   5   7   1        1.17       -0.83      2.79 o 
   6   7   1        1.65        0.20      2.47 o 
   7   7   1      351.93      324.67      5.21 o 
   8   7   1       68.18       63.54      4.36 o 
   9   7   1        2.54        1.58      2.56 o 
  10   7   1       19.65       17.69      2.05 o 
  11   7   1        7.96        6.28      1.62 o 
 -10   8   1        0.29        0.48      1.37 o 
  -9   8   1        6.76        7.28      1.42 o 
  -8   8   1        0.90        1.69      1.07 o 
  -7   8   1       88.48       90.85      2.38 o 
  -6   8   1      272.14      264.44      3.81 o 
  -5   8   1        3.34        2.15      1.06 o 
  -4   8   1       42.09       34.65      4.10 o 
  -3   8   1       32.35       27.86      6.84 o 
  -2   8   1      173.20      154.02     13.06 o 
  -1   8   1      416.70      449.43     20.65 o 
   0   8   1      108.36      126.40      6.80 o 
   1   8   1       41.30       69.59      5.94 o 
   3   8   1       83.02       73.81     10.02 o 
   5   8   1      201.27      192.15     10.07 o 
   6   8   1        1.75        1.74      1.70 o 
   7   8   1       32.65       33.69      3.85 o 
   8   8   1       86.89       83.25      6.21 o 
   9   8   1       24.90       24.34      4.57 o 
  10   8   1        0.18        1.30      1.60 o 
  -9   9   1       39.68       40.45      2.41 o 
  -8   9   1       24.13       26.96      1.55 o 
  -7   9   1       49.66       42.12      2.16 o 
  -6   9   1        6.75        7.31      1.43 o 
  -5   9   1        4.05        5.30      1.04 o 
  -4   9   1       14.08       20.09      1.53 o 
  -3   9   1      111.84      109.07      6.65 o 
  -2   9   1        0.69        1.56      1.76 o 
   0   9   1       22.01       24.34      3.49 o 
   1   9   1      411.53      408.43     15.65 o 
   4   9   1       69.31       79.02      6.77 o 
   5   9   1      977.48      935.46      9.94 o 
   6   9   1       78.50       80.08      9.32 o 
   7   9   1      474.53      463.24     13.78 o 
   8   9   1       11.93        7.84      2.40 o 
   9   9   1       88.63       84.23      4.03 o 
  10   9   1        3.18        2.34      1.45 o 
  -9  10   1        9.58        7.33      2.62 o 
  -8  10   1       29.43       21.89      1.61 o 
  -7  10   1       35.87       35.35      1.63 o 
  -6  10   1      275.01      285.43      4.01 o 
  -5  10   1      486.26      490.43      4.83 o 
  -4  10   1      585.93      571.26     12.97 o 
  -3  10   1       17.58       24.56      2.37 o 
  -2  10   1      350.55      325.50      6.71 o 
  -1  10   1       33.09       36.66      3.90 o 
   0  10   1      129.34      120.23      4.61 o 
   1  10   1       11.81       16.70      4.06 o 
   2  10   1       96.34       92.86      7.25 o 
   3  10   1       21.39       16.54      4.34 o 
   4  10   1      408.24      375.89      5.77 o 
   5  10   1       25.04       19.05      1.83 o 
   6  10   1       50.86       49.61      2.72 o 
   7  10   1       95.38       86.65      4.60 o 
   8  10   1      148.34      153.03     14.16 o 
   9  10   1        0.34        0.87      1.94 o 
  -8  11   1        3.57        3.85      1.60 o 
  -7  11   1        2.10        1.42      1.08 o 
  -6  11   1       31.04       32.32      1.80 o 
  -5  11   1      185.10      188.71      3.11 o 
  -4  11   1        0.56       -0.85      1.26 o 
  -3  11   1      167.65      144.34      4.32 o 
  -2  11   1      805.71      785.15      6.95 o 
  -1  11   1      109.15      114.06      3.01 o 
   0  11   1      120.88      138.41      3.96 o 
   1  11   1      111.24      104.53      3.76 o 
   2  11   1       76.59       91.20      3.13 o 
   3  11   1       26.97       30.30      2.21 o 
   4  11   1       54.43       53.48      2.97 o 
   5  11   1      185.84      182.90      3.86 o 
   6  11   1       57.18       59.06      3.64 o 
   7  11   1       44.20       35.05      3.29 o 
   8  11   1       42.28       48.38      3.27 o 
   9  11   1        6.48        3.06      2.38 o 
  -7  12   1       16.66       19.60      1.23 o 
  -6  12   1       12.71       14.45      1.40 o 
  -5  12   1       74.84       75.72      1.91 o 
  -4  12   1        3.54        1.94      1.35 o 
  -3  12   1       48.64       45.43      1.96 o 
  -2  12   1       34.49       35.10      1.96 o 
  -1  12   1      625.45      650.17      7.78 o 
   0  12   1        0.59       -0.73      1.57 o 
   1  12   1        9.37       12.65      1.59 o 
   2  12   1        5.65        4.66      1.99 o 
   3  12   1     1358.91     1390.99     13.11 o 
   4  12   1      165.63      162.63      5.89 o 
   5  12   1      112.85      115.87      5.32 o 
   6  12   1       21.76       17.22      2.74 o 
   7  12   1      146.69      148.04      5.15 o 
   8  12   1        0.85        0.96      1.87 o 
  -6  13   1       70.09       83.27      2.47 o 
  -5  13   1        1.36        2.04      1.34 o 
  -4  13   1      156.12      154.95      3.62 o 
  -3  13   1        0.57        1.09      1.43 o 
  -2  13   1       17.58       15.85      1.92 o 
  -1  13   1        0.80       -0.48      1.40 o 
   0  13   1      229.56      257.77      5.32 o 
   1  13   1       55.42       53.28      3.17 o 
   2  13   1      246.85      251.80      5.23 o 
   3  13   1       29.67       26.52      1.79 o 
   4  13   1      342.56      362.51      5.49 o 
   5  13   1        0.15        0.04      2.19 o 
   6  13   1        1.01        0.60      1.99 o 
   7  13   1       86.73       88.59      2.90 o 
  -5  14   1        5.26        6.20      1.35 o 
  -4  14   1        5.99        6.47      1.21 o 
  -3  14   1       49.32       45.46      2.31 o 
  -2  14   1        1.87        2.52      1.52 o 
  -1  14   1       73.13       65.04      3.16 o 
   0  14   1        5.64        8.12      1.50 o 
   1  14   1      110.15      110.06      4.71 o 
   2  14   1        6.93        6.84      2.02 o 
   3  14   1      155.56      165.44      2.96 o 
   4  14   1        0.10        0.70      1.54 o 
   5  14   1        7.43        5.08      1.53 o 
   6  14   1       27.75       27.48      1.99 o 
  -4  15   1       14.15       17.00      1.50 o 
  -3  15   1        9.96       11.58      1.20 o 
  -2  15   1        0.01       -0.25      1.11 o 
  -1  15   1        0.52        0.50      1.42 o 
   0  15   1        8.35        5.64      1.31 o 
   1  15   1        0.04        0.54      1.23 o 
   2  15   1       11.09        3.39      1.59 o 
   3  15   1      129.96      147.14      4.51 o 
   4  15   1       11.23       12.80      1.95 o 
   5  15   1        0.17       -0.26      1.57 o 
  -1  16   1        0.19        0.62      1.04 o 
   0  16   1        0.16        0.54      1.17 o 
   1  16   1       22.98       28.20      1.45 o 
   2  16   1        4.66        6.25      1.11 o 
   3  16   1        1.84       -0.39      1.18 o 
  -2 -16   2       17.56       18.95      3.07 o 
  -1 -16   2       83.83       93.39      4.83 o 
  -4 -15   2       11.31       10.40      1.38 o 
  -3 -15   2      139.09      146.25      3.73 o 
  -2 -15   2       14.28       13.00      2.04 o 
  -1 -15   2        7.32        8.24      2.06 o 
   0 -15   2        5.80        3.95      3.14 o 
   4 -15   2        0.44        0.72      2.47 o 
  -6 -14   2       27.94       25.18      2.44 o 
  -5 -14   2       25.29       19.64      1.81 o 
  -4 -14   2       65.97       63.78      2.72 o 
  -3 -14   2        1.17        0.93      1.50 o 
  -2 -14   2      165.87      190.72      6.61 o 
  -1 -14   2       17.08       17.77      2.59 o 
   0 -14   2       37.53       37.75      2.64 o 
   1 -14   2      149.26      171.51      6.25 o 
   2 -14   2      118.29      132.76      3.79 o 
   3 -14   2       32.62       35.93      2.53 o 
   4 -14   2        0.02       -0.06      1.75 o 
   5 -14   2        2.04        1.23      1.56 o 
  -7 -13   2        1.34        2.09      1.74 o 
  -6 -13   2       21.32       27.15      1.84 o 
  -5 -13   2        9.20       11.73      1.63 o 
  -4 -13   2      238.77      239.87      5.35 o 
  -3 -13   2        9.20        9.12      2.09 o 
  -2 -13   2        4.10        2.58      2.05 o 
  -1 -13   2        3.65        3.61      2.59 o 
   0 -13   2       85.56       80.82      2.86 o 
   1 -13   2        5.23        3.32      2.33 o 
   2 -13   2        0.14        1.52      2.05 o 
   3 -13   2       46.61       54.54      2.85 o 
   4 -13   2      143.13      129.65      5.78 o 
   5 -13   2       18.00       13.86      1.84 o 
   6 -13   2       74.42       81.36      2.27 o 
  -8 -12   2        0.76        0.46      1.73 o 
  -7 -12   2       21.11       22.33      1.77 o 
  -6 -12   2       84.27       82.31      3.36 o 
  -5 -12   2       39.56       38.23      2.81 o 
  -4 -12   2       41.43       42.02      2.92 o 
  -3 -12   2      132.80      117.66      4.32 o 
  -2 -12   2       21.43       17.74      2.42 o 
  -1 -12   2        0.05        0.65      2.40 o 
   0 -12   2       47.66       47.84      3.90 o 
   1 -12   2       21.83       23.28      2.64 o 
   2 -12   2       58.00       54.65      3.23 o 
   3 -12   2       87.46       78.98      3.26 o 
   4 -12   2      336.48      356.28      5.20 o 
   5 -12   2        0.98        1.02      1.53 o 
   6 -12   2        8.24        6.97      1.42 o 
   7 -12   2       40.65       41.50      1.77 o 
  -8 -11   2      287.00      287.94      9.59 o 
  -7 -11   2        2.95        3.66      1.58 o 
  -6 -11   2       59.22       57.27      7.74 o 
  -5 -11   2       66.46       69.04      9.47 o 
  -4 -11   2       35.12       38.88      6.43 o 
  -3 -11   2       32.46       24.68      2.55 o 
  -2 -11   2       80.57       86.97      2.86 o 
  -1 -11   2       81.80       83.53      4.65 o 
   0 -11   2        4.07        5.73      2.69 o 
   1 -11   2       21.45       18.61      2.75 o 
   2 -11   2       63.05       65.09      3.37 o 
   3 -11   2       56.41       45.56      2.78 o 
   4 -11   2      175.24      198.57      3.68 o 
   5 -11   2        0.32        1.24      1.50 o 
   6 -11   2       27.71       26.87      1.88 o 
   7 -11   2        5.31        7.65      1.28 o 
   8 -11   2        0.98        1.16      2.05 o 
  -9 -10   2        0.15       -0.47      1.60 o 
  -8 -10   2        6.77        5.32      1.79 o 
  -7 -10   2      141.64      160.65      3.98 o 
  -6 -10   2        9.89        7.29      1.75 o 
  -5 -10   2        1.44        0.68      1.68 o 
  -4 -10   2      615.39      598.56     10.30 o 
  -3 -10   2        8.62        7.06      1.55 o 
  -2 -10   2       31.31       32.76      2.70 o 
  -1 -10   2      283.81      290.65      8.39 o 
   0 -10   2      381.73      355.58      8.01 o 
   1 -10   2       58.31       64.35      6.30 o 
   2 -10   2      132.88      123.95      7.52 o 
   3 -10   2        7.68        9.34      2.02 o 
   4 -10   2     1197.20     1147.42      9.52 o 
   5 -10   2       31.89       28.15      2.00 o 
   6 -10   2       17.12       18.29      1.78 o 
   7 -10   2       20.38       21.33      1.46 o 
   8 -10   2       27.59       24.58      1.72 o 
   9 -10   2       15.00       17.38      2.53 o 
  -9  -9   2       22.84       21.67      3.42 o 
  -8  -9   2        0.03       -0.40      1.69 o 
  -7  -9   2       18.65       17.71      2.77 o 
  -6  -9   2       48.22       43.92      4.34 o 
  -5  -9   2       98.55      100.98      7.66 o 
  -4  -9   2      226.60      235.36      7.34 o 
  -3  -9   2      785.28      749.65     18.79 o 
  -2  -9   2        1.16        1.18      2.17 o 
  -1  -9   2      108.39      120.20      5.82 o 
   0  -9   2       34.57       40.63      3.14 o 
   2  -9   2        3.96        2.82      3.33 o 
   3  -9   2      146.51      165.73      8.41 o 
   4  -9   2      179.93      183.67      6.08 o 
   5  -9   2      213.56      198.62      3.97 o 
   6  -9   2       48.65       53.63      2.08 o 
   7  -9   2       46.85       49.22      1.56 o 
   8  -9   2      173.60      184.34      4.39 o 
   9  -9   2       17.73       18.29      1.61 o 
 -10  -8   2        6.64        6.10      1.69 o 
  -9  -8   2       66.29       72.81     14.20 o 
  -8  -8   2       30.57       38.46      5.70 o 
  -7  -8   2      160.26      125.43     14.56 o 
  -6  -8   2       22.48       15.99      2.32 o 
  -5  -8   2      258.01      249.39      4.77 o 
  -4  -8   2      178.80      195.99      8.81 o 
  -3  -8   2      188.87      189.14      6.67 o 
  -2  -8   2      449.00      462.23     27.76 o 
  -1  -8   2      185.92      251.39      9.12 o 
   0  -8   2       17.05       14.49      2.24 o 
   1  -8   2        0.21        2.31      3.06 o 
   2  -8   2      803.82      828.67     17.99 o 
   3  -8   2      143.96      114.37      5.70 o 
   4  -8   2        2.29        3.61      2.83 o 
   5  -8   2      635.98      614.53     11.71 o 
   6  -8   2        1.86        1.28      1.35 o 
   7  -8   2        0.74        2.74      1.19 o 
   8  -8   2        1.56       -0.21      1.23 o 
   9  -8   2      176.00      181.39      5.85 o 
  10  -8   2        0.62        2.22      1.30 o 
 -10  -7   2       25.29       27.71      3.16 o 
  -9  -7   2       10.43       12.42      2.81 o 
  -8  -7   2       85.15       87.75     12.01 o 
  -7  -7   2        0.63        1.54      1.72 o 
  -6  -7   2      185.31      171.42     12.18 o 
  -5  -7   2      921.96      916.61     58.05 o 
  -4  -7   2      132.80      140.04      5.37 o 
  -3  -7   2        9.61        9.95      2.17 o 
  -2  -7   2      514.60      487.00     13.09 o 
  -1  -7   2      520.71      489.53     13.78 o 
   0  -7   2     3743.35     3337.36     73.36 o 
   2  -7   2      226.08      209.85      6.38 o 
   3  -7   2        4.49        1.89      2.06 o 
   4  -7   2      428.26      417.92     11.89 o 
   5  -7   2        1.39        0.29      2.91 o 
   6  -7   2      472.58      457.62      7.49 o 
   7  -7   2        8.32        6.62      1.19 o 
   8  -7   2      109.39      104.07      2.76 o 
   9  -7   2       48.66       45.54      1.93 o 
  10  -7   2        6.87        7.76      1.44 o 
 -11  -6   2        2.38        2.95      1.07 o 
 -10  -6   2       35.68       33.04      1.86 o 
  -9  -6   2       91.65       92.37     11.45 o 
  -8  -6   2       35.08       26.14      3.19 o 
  -7  -6   2       82.96       92.44     11.92 o 
  -6  -6   2       59.29       71.35      6.28 o 
  -5  -6   2       76.33       53.44      4.38 o 
  -4  -6   2       28.00       22.16      3.05 o 
  -3  -6   2       92.03       72.66      3.69 o 
  -2  -6   2       34.71       50.95      2.36 o 
  -1  -6   2      573.12      539.98     12.93 o 
   2  -6   2     4472.86     4483.47     82.87 o 
   3  -6   2      361.34      486.21     15.05 o 
   4  -6   2      397.74      409.21      8.31 o 
   5  -6   2      166.45      156.84      6.51 o 
   6  -6   2      398.37      437.67     12.98 o 
   7  -6   2       42.89       32.92      1.59 o 
   8  -6   2        2.52        2.71      1.41 o 
   9  -6   2       27.48       25.66      1.70 o 
  10  -6   2       23.11       22.97      1.81 o 
  11  -6   2        1.56        1.97      1.09 o 
 -11  -5   2        2.56        2.10      1.12 o 
 -10  -5   2        2.99        0.88      1.48 o 
  -9  -5   2        0.43        0.34      1.93 o 
  -8  -5   2        6.39        7.59      2.02 o 
  -7  -5   2       96.43      101.37     12.33 o 
  -6  -5   2      614.26      656.21     23.60 o 
  -5  -5   2       37.92       50.45      4.09 o 
  -4  -5   2     2064.19     1929.20     35.18 o 
  -3  -5   2      134.21      127.83      5.30 o 
  -2  -5   2      680.41      677.36     13.54 o 
   1  -5   2       25.17       33.14      2.83 o 
   2  -5   2      751.27      808.98     19.28 o 
   3  -5   2      425.27      424.13     11.46 o 
   4  -5   2       20.41       16.76      2.06 o 
   5  -5   2       61.78       43.51      3.12 o 
   6  -5   2        9.70        9.67      2.72 o 
   7  -5   2      299.58      297.95      3.59 o 
   8  -5   2        5.31        4.17      1.46 o 
   9  -5   2       86.16       87.54      2.88 o 
  10  -5   2        0.04       -0.33      1.41 o 
  11  -5   2       10.28       14.89      1.74 o 
 -11  -4   2       32.89       34.65      1.71 o 
 -10  -4   2      354.66      356.34      6.90 o 
  -9  -4   2        3.09        2.53      1.95 o 
  -8  -4   2       87.65       78.80      8.72 o 
  -7  -4   2      574.38      535.41     18.54 o 
  -6  -4   2      188.05      186.23      8.13 o 
  -5  -4   2       23.77       22.23      2.33 o 
  -4  -4   2     1171.47      940.89     20.95 o 
  -2  -4   2     3165.18     3296.13     92.59 o 
  -1  -4   2     1839.52     1887.46     54.80 o 
   0  -4   2     3368.36     3256.63     78.57 o 
   1  -4   2      419.12      543.67     12.20 o 
   2  -4   2        2.37        6.71      1.51 o 
   3  -4   2      309.47      286.10      8.40 o 
   4  -4   2       42.78       64.26      3.26 o 
   5  -4   2      157.61      172.60      5.12 o 
   6  -4   2        6.40        7.75      2.50 o 
   7  -4   2       63.87       65.09      4.75 o 
   8  -4   2      557.61      566.34      7.71 o 
   9  -4   2       72.12       61.54      2.82 o 
  10  -4   2       11.95       10.93      1.74 o 
  11  -4   2       11.17       13.03      1.77 o 
 -11  -3   2      248.46      270.27      5.53 o 
 -10  -3   2       33.64       30.98      2.24 o 
  -9  -3   2      467.86      451.60      7.61 o 
  -8  -3   2      112.64      102.97      8.07 o 
  -7  -3   2      160.74      168.99      9.02 o 
  -6  -3   2      154.78      146.21      7.14 o 
  -5  -3   2      426.42      439.86     11.78 o 
  -4  -3   2     1272.04     1351.66     27.66 o 
  -3  -3   2       12.77        5.83      2.87 o 
  -2  -3   2      273.26      287.78     12.31 o 
  -1  -3   2     5786.58     5786.78    109.14 o 
   0  -3   2      911.36     1103.02     27.86 o 
   1  -3   2     1300.43     1363.08     25.88 o 
   2  -3   2     1363.20     1346.76     26.00 o 
   3  -3   2      162.72      190.91      6.01 o 
   4  -3   2       72.74       76.20      4.09 o 
   5  -3   2      527.61      516.25      9.29 o 
   6  -3   2      104.05       86.49      8.58 o 
   7  -3   2       11.00       12.59      3.18 o 
   8  -3   2       31.53       31.37      2.14 o 
   9  -3   2       37.94       35.86      2.08 o 
  10  -3   2       28.98       33.45      2.22 o 
  11  -3   2        0.11       -0.39      1.47 o 
 -11  -2   2       17.17       16.31      1.40 o 
 -10  -2   2       16.84       22.36      1.81 o 
  -9  -2   2       47.68       41.21      2.28 o 
  -8  -2   2      125.38      100.92      3.21 o 
  -7  -2   2       25.86       17.06      4.40 o 
  -6  -2   2      397.36      348.36     13.43 o 
  -5  -2   2     2612.37     2737.89     65.70 o 
  -4  -2   2      186.03      244.31      7.62 o 
  -3  -2   2     1793.04     1748.18     33.24 o 
  -2  -2   2     1708.30     1789.67     51.40 o 
  -1  -2   2     2311.97     2634.03     72.09 o 
   0  -2   2       22.72        8.63      1.25 o 
   1  -2   2      516.19      627.13     10.20 o 
   2  -2   2      307.74      289.85      6.50 o 
   3  -2   2      532.14      572.95     11.76 o 
   4  -2   2      776.42      878.72     18.71 o 
   5  -2   2      194.61      225.22      6.80 o 
   6  -2   2      489.16      494.64      9.31 o 
   7  -2   2      705.04      684.21     25.84 o 
   8  -2   2       12.02       16.89      1.90 o 
   9  -2   2       25.38       20.96      2.25 o 
  10  -2   2       85.16       77.57      2.61 o 
  11  -2   2       48.88       50.10      2.23 o 
 -11  -1   2        0.06       -0.77      1.28 o 
 -10  -1   2       20.29       20.76      1.90 o 
  -9  -1   2        1.02        2.25      1.88 o 
  -8  -1   2       94.69       94.93      4.14 o 
  -6  -1   2      285.20      248.17      6.97 o 
  -5  -1   2      300.52      313.75      8.28 o 
  -4  -1   2      843.65      870.45     16.46 o 
  -3  -1   2       65.08       76.64      3.99 o 
  -2  -1   2    12837.26    12789.00    337.51 o 
  -1  -1   2      450.41      400.66     12.95 o 
   0  -1   2      896.24      688.15     16.88 o 
   1  -1   2      722.32      699.97     10.82 o 
   2  -1   2    12655.12    12300.00    227.45 o 
   3  -1   2     1775.39     1698.80     31.28 o 
   4  -1   2     1136.83     1080.47     22.11 o 
   5  -1   2       26.95       22.09      2.65 o 
   6  -1   2      149.71      181.46      6.39 o 
   7  -1   2      285.74      269.93     10.89 o 
   8  -1   2     1017.57      973.98     11.18 o 
   9  -1   2      212.07      201.39      5.33 o 
  10  -1   2        1.38        1.19      1.38 o 
  11  -1   2       18.67       19.35      1.52 o 
  12  -1   2        1.60        0.88      1.12 o 
 -11   0   2       58.05       62.48      2.25 o 
 -10   0   2        2.18        2.30      1.68 o 
  -9   0   2      317.44      300.97      4.80 o 
  -8   0   2      240.47      237.63      6.69 o 
  -6   0   2       52.20       71.46      4.30 o 
  -5   0   2     1135.43     1208.29     21.74 o 
  -4   0   2       90.64       82.43      7.62 o 
  -3   0   2    15877.64    15728.74    354.47 o 
  -2   0   2     6525.14     6737.17    177.54 o 
  -1   0   2     1332.69     1245.79     22.49 o 
   0   0   2     1948.74     1910.60     39.91 o 
   1   0   2      324.26      228.49      4.63 o 
   2   0   2     1540.98     1630.70     24.76 o 
   3   0   2      147.17      171.04     17.18 o 
   4   0   2     4112.43     4381.92     79.17 o 
   5   0   2     2430.73     2757.59     50.71 o 
   6   0   2     1202.02     1184.65     28.51 o 
   7   0   2      634.78      670.89     17.73 o 
   8   0   2       14.93       18.55      5.83 o 
   9   0   2      588.12      608.87      7.49 o 
  10   0   2       80.10       82.62      3.90 o 
  11   0   2        1.17        0.71      1.18 o 
  12   0   2        0.57        0.25      0.87 o 
 -11   1   2        3.80        3.76      1.98 o 
 -10   1   2       28.47       23.45      2.32 o 
  -9   1   2       23.88       23.86      3.05 o 
  -8   1   2      242.39      227.50      5.54 o 
  -6   1   2      237.78      215.95     11.75 o 
  -5   1   2      116.68      145.49      9.58 o 
  -4   1   2      366.72      406.33      9.48 o 
  -3   1   2     3076.28     3104.23    110.02 o 
  -2   1   2        4.37       12.41      2.01 o 
  -1   1   2     4563.99     5130.35    136.23 o 
   0   1   2       38.47       51.91      2.37 o 
   1   1   2     1466.61     1582.53     28.90 o 
   2   1   2       16.17       56.06      2.47 o 
   3   1   2     1439.93     1305.97     25.37 o 
   4   1   2      152.77      189.63     29.19 o 
   5   1   2      284.34      281.90      8.47 o 
   6   1   2       45.92       52.83      4.36 o 
   7   1   2     1846.40     1825.24     38.06 o 
   8   1   2       32.54       27.44      2.34 o 
   9   1   2      573.13      583.02      6.99 o 
  10   1   2       30.52       26.02      1.99 o 
  11   1   2        0.98        0.43      1.19 o 
  12   1   2       15.14       13.58      1.20 o 
 -11   2   2       18.63       16.32      2.23 o 
 -10   2   2       24.29       25.99      3.03 o 
  -9   2   2      238.89      232.16      6.06 o 
  -8   2   2      134.49      121.45     10.88 o 
  -7   2   2       23.67       16.26      3.10 o 
  -6   2   2       80.76       74.73      6.83 o 
  -5   2   2      350.99      357.55     16.53 o 
  -4   2   2        0.29        0.27      1.88 o 
  -3   2   2      184.95      228.35     10.24 o 
  -2   2   2     8915.63     9015.27    239.15 o 
  -1   2   2      897.02      871.84     23.27 o 
   0   2   2     7028.24     6890.68    240.83 o 
   1   2   2     1154.87     1319.52     33.10 o 
   2   2   2    23473.95    22409.60    390.97 o 
   3   2   2     2055.71     2236.52     50.06 o 
   4   2   2     1550.12     1549.65     30.11 o 
   5   2   2      212.36      216.54     11.06 o 
   6   2   2       29.21       21.14      4.52 o 
   7   2   2      326.61      360.58     18.72 o 
   8   2   2       61.91       49.80      3.21 o 
   9   2   2      240.39      219.93      5.30 o 
  10   2   2       14.57       22.36      5.36 o 
  11   2   2       28.45       27.53      1.76 o 
  12   2   2       21.63       21.93      1.54 o 
 -11   3   2       81.29       94.07      4.32 o 
 -10   3   2        1.17        1.52      2.29 o 
  -9   3   2        2.32        3.44      1.73 o 
  -8   3   2        0.42        1.47      1.59 o 
  -7   3   2      213.76      212.53      7.54 o 
  -6   3   2      229.07      247.54      8.38 o 
  -5   3   2       32.82       19.17      4.48 o 
  -4   3   2      486.03      558.55     21.19 o 
  -3   3   2       75.95       77.93      3.87 o 
  -2   3   2      958.64     1009.08     31.06 o 
  -1   3   2     7077.55     7012.41    186.76 o 
   0   3   2     5757.46     6368.27    214.15 o 
   1   3   2     2892.56     3166.00     74.43 o 
   2   3   2     1882.12     2035.54     50.54 o 
   3   3   2     2471.53     2642.25     57.17 o 
   4   3   2      124.32      148.03      5.68 o 
   5   3   2      745.65      883.50     20.14 o 
   6   3   2      157.10      114.02      7.02 o 
   7   3   2     1181.27     1331.84     40.52 o 
   8   3   2       34.36       41.81      6.31 o 
   9   3   2       48.77       41.06      2.51 o 
  10   3   2      220.45      233.66      7.39 o 
  11   3   2       78.61       79.82      2.51 o 
  12   3   2        0.21        0.34      1.02 o 
 -11   4   2       19.90       20.46      1.90 o 
 -10   4   2       18.40       14.45      1.94 o 
  -9   4   2       39.49       37.74      2.57 o 
  -8   4   2       39.60       36.25      1.93 o 
  -7   4   2     1019.75      961.55     10.07 o 
  -6   4   2        1.01        1.40      2.67 o 
  -5   4   2        3.37        3.71      2.90 o 
  -3   4   2      434.53      433.92     14.71 o 
  -2   4   2     1098.24     1059.54     33.24 o 
  -1   4   2      202.77      222.18      9.91 o 
   0   4   2       24.24       28.48      2.22 o 
   1   4   2     5991.65     5465.60     89.85 o 
   2   4   2      795.96      809.60     18.06 o 
   3   4   2       29.84       38.18      1.87 o 
   4   4   2     2372.14     2580.95     38.99 o 
   5   4   2      449.12      500.05     13.73 o 
   6   4   2       94.21       93.61      6.66 o 
   7   4   2       96.74       91.97      9.90 o 
   8   4   2       19.36       21.13      3.21 o 
   9   4   2       39.63       41.00      2.28 o 
  10   4   2       64.71       62.60      2.40 o 
  11   4   2      143.45      157.99      3.64 o 
 -10   5   2        2.16        3.37      1.35 o 
  -9   5   2        3.44        2.88      1.88 o 
  -8   5   2       12.22       11.77      1.66 o 
  -7   5   2       14.13       16.51      1.53 o 
  -6   5   2      273.33      272.45      9.54 o 
  -5   5   2      112.43      123.05     11.50 o 
  -4   5   2     1707.73     1925.17     59.59 o 
  -3   5   2     1481.12     1505.42     46.94 o 
  -2   5   2      572.76      585.32     21.58 o 
  -1   5   2      683.91      695.91     23.94 o 
   0   5   2      164.32      175.13      5.35 o 
   1   5   2     3220.71     3406.32     88.56 o 
   2   5   2     1547.77     1616.91     29.12 o 
   3   5   2     3219.35     3582.34     52.57 o 
   4   5   2      275.89      307.40      9.78 o 
   5   5   2       71.05       81.17      6.29 o 
   6   5   2       60.80       60.03      5.79 o 
   7   5   2       97.38       87.08      9.69 o 
   8   5   2       37.10       33.52      2.72 o 
   9   5   2      131.58      132.15      5.64 o 
  10   5   2      107.78      101.59      3.59 o 
  11   5   2       17.65       16.66      1.76 o 
 -10   6   2       29.14       32.50      1.95 o 
  -9   6   2       16.50       11.56      1.60 o 
  -8   6   2       70.34       67.58      2.35 o 
  -7   6   2       89.66       78.17      2.60 o 
  -6   6   2      207.17      204.19      3.57 o 
  -4   6   2      295.36      301.75     16.10 o 
  -3   6   2        7.28        7.96      3.71 o 
  -2   6   2      156.15      146.91      9.68 o 
  -1   6   2      532.18      557.00     21.39 o 
   0   6   2     1275.16     1293.17     26.35 o 
   1   6   2       61.54       59.93      3.51 o 
   2   6   2      184.73      224.30      6.66 o 
   3   6   2      137.77      133.34      4.85 o 
   4   6   2      366.97      427.03     12.56 o 
   5   6   2       56.43       43.36      4.81 o 
   6   6   2        8.44       13.33      5.14 o 
   7   6   2       30.64       38.06      3.18 o 
   8   6   2       78.78       80.02      4.67 o 
   9   6   2        0.11       -0.02      2.16 o 
  10   6   2       72.52       67.17      3.04 o 
  11   6   2        9.55        9.50      1.79 o 
 -10   7   2       22.95       26.32      2.23 o 
  -9   7   2       46.78       53.40      2.14 o 
  -8   7   2       52.19       46.85      1.79 o 
  -7   7   2        0.66        2.05      1.31 o 
  -6   7   2      173.44      171.41      3.40 o 
  -5   7   2      424.70      429.09     12.56 o 
  -3   7   2       46.58       37.05      6.60 o 
  -2   7   2       15.27       13.07      4.33 o 
  -1   7   2       85.30       95.09      9.11 o 
   0   7   2       14.28       18.47      2.42 o 
   1   7   2        9.67        5.73      1.97 o 
   2   7   2      185.97      213.47      5.81 o 
   3   7   2       69.48       71.75      3.54 o 
   4   7   2      550.83      516.13     14.72 o 
   5   7   2      964.87      977.58     31.03 o 
   6   7   2       12.07       12.51      3.42 o 
   7   7   2      244.41      239.27      5.75 o 
   8   7   2       47.71       48.45      2.84 o 
   9   7   2      111.14      120.21      4.57 o 
  10   7   2       15.50       11.67      1.92 o 
  11   7   2       28.13       30.53      2.75 o 
  -9   8   2       18.33       20.01      1.59 o 
  -8   8   2      136.01      148.67      3.21 o 
  -7   8   2      419.13      427.77      5.32 o 
  -6   8   2      202.23      190.83      3.70 o 
  -5   8   2       52.03       42.98      1.84 o 
  -2   8   2      198.23      190.34     13.04 o 
  -1   8   2      231.13      211.58      8.24 o 
   0   8   2      562.24      614.57     19.11 o 
   1   8   2      461.37      425.91     12.06 o 
   2   8   2       42.10       26.04      4.89 o 
   3   8   2       29.48       26.44      6.68 o 
   4   8   2       60.41       65.93      4.46 o 
   5   8   2       28.66       27.34      3.28 o 
   6   8   2      187.51      169.37     12.66 o 
   7   8   2       41.18       42.30      2.98 o 
   8   8   2       22.86       22.13      3.46 o 
   9   8   2       28.69       31.13      2.00 o 
  10   8   2       30.34       27.73      2.11 o 
  -9   9   2       13.52       20.99      2.37 o 
  -8   9   2        2.93        2.27      1.06 o 
  -7   9   2      405.07      423.36      5.38 o 
  -6   9   2       80.64       82.50      2.51 o 
  -5   9   2        2.62        4.65      1.13 o 
  -4   9   2      487.52      439.13      6.58 o 
  -2   9   2       27.79       26.37      2.30 o 
  -1   9   2       41.72       55.77      4.86 o 
   0   9   2        2.39        1.83      1.73 o 
   1   9   2      158.22      150.53      8.44 o 
   4   9   2       68.02       69.13      6.35 o 
   5   9   2       26.42       24.48      2.09 o 
   6   9   2      195.33      188.87      5.78 o 
   7   9   2      135.79      148.91      8.80 o 
   8   9   2      151.62      158.03     16.27 o 
   9   9   2       36.49       41.78      2.64 o 
  10   9   2      111.90      119.64      5.26 o 
  -8  10   2        0.24        0.60      1.09 o 
  -7  10   2        0.13        0.33      1.16 o 
  -6  10   2       18.70       21.13      1.67 o 
  -5  10   2      444.39      463.47      4.81 o 
  -4  10   2       34.57       35.15      1.69 o 
  -3  10   2      649.53      598.92      6.38 o 
  -2  10   2       60.97       71.31      2.41 o 
  -1  10   2        1.67        2.35      1.89 o 
   0  10   2      253.51      255.66      6.61 o 
   1  10   2      958.73      933.89     22.68 o 
   2  10   2      200.23      204.07     10.44 o 
   3  10   2       55.72       64.00      4.18 o 
   4  10   2       44.20       43.06      2.44 o 
   5  10   2      973.72     1004.01     13.85 o 
   6  10   2       27.34       29.38      2.22 o 
   7  10   2        1.44        3.60      2.20 o 
   8  10   2       66.90       64.31      5.44 o 
   9  10   2      100.66      116.40      4.81 o 
  10  10   2        0.27        0.64      1.62 o 
  -8  11   2       98.28      106.37      3.25 o 
  -7  11   2        0.76        1.02      1.01 o 
  -6  11   2       22.85       15.59      1.52 o 
  -5  11   2        0.46        1.39      1.14 o 
  -4  11   2       24.43       29.57      1.75 o 
  -3  11   2       13.45       16.73      1.77 o 
  -2  11   2      296.11      284.03      3.95 o 
  -1  11   2      160.95      161.29      4.85 o 
   0  11   2      462.41      415.90      5.72 o 
   1  11   2      327.18      330.69      4.56 o 
   2  11   2      688.39      710.88      7.98 o 
   3  11   2      425.05      395.85      5.40 o 
   4  11   2        2.91        2.88      1.63 o 
   5  11   2      163.49      177.62      4.67 o 
   6  11   2      244.88      237.04      7.34 o 
   7  11   2      222.51      240.61      8.84 o 
   8  11   2       14.52       15.72      2.56 o 
   9  11   2       16.60       20.70      2.96 o 
  -7  12   2       35.63       36.36      1.55 o 
  -6  12   2       10.06        8.12      1.28 o 
  -5  12   2        3.82        5.37      1.19 o 
  -4  12   2        7.35        7.47      1.29 o 
  -3  12   2        1.75        2.03      1.38 o 
  -2  12   2      155.53      150.46      2.89 o 
  -1  12   2      476.87      470.17      7.07 o 
   0  12   2      121.21      116.38      3.29 o 
   1  12   2       41.77       43.19      1.97 o 
   2  12   2      328.21      378.46      5.00 o 
   3  12   2        0.11        0.54      2.06 o 
   4  12   2      624.14      663.18      9.21 o 
   5  12   2       72.17       69.21      3.38 o 
   6  12   2       19.32       20.30      2.38 o 
   7  12   2        7.61        7.17      1.78 o 
   8  12   2       20.42       19.92      2.40 o 
  -6  13   2       18.62       20.43      1.80 o 
  -5  13   2        1.40        1.53      1.31 o 
  -4  13   2        5.21        8.97      1.22 o 
  -3  13   2       29.27       29.34      1.89 o 
  -2  13   2       26.09       27.49      1.94 o 
  -1  13   2        0.91        1.43      1.37 o 
   0  13   2       27.41       20.16      2.08 o 
   1  13   2      969.88     1016.23     10.04 o 
   2  13   2        5.24        5.44      1.70 o 
   3  13   2      138.72      130.83      4.26 o 
   4  13   2       11.73       16.07      1.74 o 
   5  13   2      148.22      162.17      6.02 o 
   6  13   2        1.75        2.02      1.42 o 
   7  13   2        0.42        1.06      1.50 o 
  -5  14   2        2.43        0.90      1.23 o 
  -4  14   2       56.43       65.80      1.71 o 
  -3  14   2       41.22       41.31      1.94 o 
  -2  14   2       95.53       94.33      2.76 o 
  -1  14   2       45.51       43.17      2.12 o 
   0  14   2      170.76      180.18      6.46 o 
   1  14   2      131.13      152.22      6.28 o 
   2  14   2      138.08      138.58      3.40 o 
   3  14   2       46.30       55.07      2.28 o 
   4  14   2        9.53       13.31      1.69 o 
   5  14   2       29.97       28.38      1.64 o 
   6  14   2       18.90       19.20      4.30 o 
  -4  15   2       12.78       10.23      1.35 o 
  -3  15   2       97.51      100.87      3.55 o 
  -2  15   2       58.10       61.60      2.29 o 
  -1  15   2        0.53        0.75      1.38 o 
   0  15   2       40.44       43.06      2.44 o 
   1  15   2        5.39        4.63      1.32 o 
   2  15   2      217.56      238.36      4.53 o 
   3  15   2        0.12        0.81      1.49 o 
   4  15   2       26.66       28.28      1.76 o 
   5  15   2        0.57        0.86      1.53 o 
  -1  16   2      119.99      135.11      2.81 o 
   0  16   2        7.08        8.03      1.42 o 
   1  16   2        2.68        0.96      1.08 o 
   2  16   2       75.88       75.88      2.13 o 
   3  16   2        8.55        9.49      1.17 o 
  -4 -15   3        3.93        3.03      1.25 o 
  -3 -15   3       24.65       25.14      1.69 o 
  -2 -15   3       79.56       71.55      5.18 o 
  -5 -14   3       30.58       23.71      1.81 o 
  -4 -14   3       18.67       10.97      1.64 o 
  -3 -14   3        6.39        6.89      1.63 o 
  -2 -14   3       10.51        8.11      1.79 o 
  -1 -14   3        0.57        1.34      2.03 o 
   5 -14   3       11.38        9.19      2.80 o 
  -6 -13   3       48.10       50.71      2.39 o 
  -5 -13   3       11.64       16.91      1.81 o 
  -4 -13   3      170.98      178.40      4.90 o 
  -3 -13   3       83.03       85.72      3.63 o 
  -2 -13   3        8.04       10.02      2.18 o 
  -1 -13   3        2.05        1.09      2.57 o 
   4 -13   3        0.23        1.21      3.05 o 
   5 -13   3        2.86        0.82      2.74 o 
   6 -13   3        0.00        0.02      1.66 o 
  -7 -12   3        4.16        3.54      1.39 o 
  -6 -12   3        0.76       -0.53      1.57 o 
  -5 -12   3      210.06      230.30      5.66 o 
  -4 -12   3      107.05      105.36      4.07 o 
  -3 -12   3        2.79        1.79      1.89 o 
  -2 -12   3       19.03       15.71      2.30 o 
  -1 -12   3       26.31       31.83      5.19 o 
   0 -12   3        0.09       -0.64      4.03 o 
   3 -12   3       33.56       35.61      3.13 o 
   4 -12   3        0.15        2.18      2.60 o 
   5 -12   3       74.25       73.13      2.54 o 
   6 -12   3        9.28       10.02      1.27 o 
   7 -12   3        0.09       -0.03      1.51 o 
  -8 -11   3        1.82        3.08      1.88 o 
  -7 -11   3      185.33      215.31      4.78 o 
  -6 -11   3       34.53       29.86      3.82 o 
  -5 -11   3       72.95       63.57      6.63 o 
  -4 -11   3       12.22        9.34      2.11 o 
  -3 -11   3       44.96       37.38      2.28 o 
  -2 -11   3       86.67       91.03      3.09 o 
  -1 -11   3      297.69      274.03      4.86 o 
   0 -11   3       57.72       57.31      6.17 o 
   3 -11   3      102.94       95.20      3.74 o 
   4 -11   3       23.31       27.09      2.05 o 
   5 -11   3       89.78       96.61      2.95 o 
   6 -11   3       70.75       71.59      2.48 o 
   7 -11   3       28.59       25.72      1.57 o 
   8 -11   3        9.43        6.46      1.62 o 
  -9 -10   3        0.63        0.34      1.53 o 
  -8 -10   3      130.66      144.95      6.59 o 
  -7 -10   3        6.01        4.81      1.57 o 
  -6 -10   3      259.49      289.41      5.15 o 
  -5 -10   3       36.22       36.11      3.59 o 
  -4 -10   3        1.25        1.06      1.33 o 
  -3 -10   3      135.35      121.97     11.18 o 
  -2 -10   3       27.48       32.54      4.42 o 
  -1 -10   3       87.16       81.42      3.58 o 
   0 -10   3      279.44      250.70      7.63 o 
   3 -10   3      323.60      318.41      6.33 o 
   4 -10   3      430.64      444.87      6.15 o 
   5 -10   3      227.46      255.02      4.41 o 
   6 -10   3       58.85       46.29      2.22 o 
   7 -10   3       67.74       69.24      2.07 o 
   8 -10   3       58.31       65.11      2.89 o 
   9 -10   3        0.17       -0.67      1.34 o 
  -9  -9   3        4.27        4.30      2.16 o 
  -8  -9   3        1.27        2.91      1.63 o 
  -7  -9   3        0.23        0.65      1.55 o 
  -6  -9   3       18.81       18.69      2.15 o 
  -5  -9   3       46.91       56.34      4.94 o 
  -4  -9   3      136.42      135.58     10.16 o 
  -3  -9   3       83.61       87.06      5.98 o 
  -2  -9   3      712.14      696.71     14.14 o 
  -1  -9   3      369.90      332.14     31.19 o 
   0  -9   3       89.16       70.40      4.61 o 
   2  -9   3      518.97      493.95     13.41 o 
   3  -9   3       24.25       21.10      4.09 o 
   4  -9   3      139.33      131.32      3.61 o 
   5  -9   3       70.85       87.55      2.53 o 
   6  -9   3       11.67       16.34      1.43 o 
   7  -9   3      192.42      183.07      2.85 o 
   8  -9   3       14.46       13.48      1.64 o 
   9  -9   3       45.61       43.53      3.04 o 
 -10  -8   3        1.20        3.67      1.58 o 
  -9  -8   3       16.38       18.44      4.77 o 
  -8  -8   3       13.68       21.64      2.84 o 
  -7  -8   3       19.15       19.50      2.21 o 
  -6  -8   3      131.34      117.13      8.63 o 
  -5  -8   3       23.08       23.07      2.58 o 
  -4  -8   3        2.07       -0.31      1.83 o 
  -3  -8   3      787.86      776.92     23.19 o 
  -2  -8   3      163.19      154.61     13.43 o 
  -1  -8   3     1553.22     1524.29     55.84 o 
   0  -8   3      139.81      134.24      6.27 o 
   2  -8   3        9.55        8.96      3.17 o 
   3  -8   3      821.03      813.04     18.50 o 
   4  -8   3      386.25      368.76     11.56 o 
   5  -8   3       42.05       57.61      2.20 o 
   6  -8   3      412.15      412.47      4.63 o 
   7  -8   3       27.80       28.06      1.49 o 
   8  -8   3        0.21        0.09      1.27 o 
   9  -8   3       21.11       22.58      1.67 o 
  10  -8   3       50.89       57.79      2.45 o 
 -10  -7   3        0.27        1.06      1.32 o 
  -9  -7   3       32.21       33.15      4.18 o 
  -8  -7   3        0.22       -0.29      1.95 o 
  -7  -7   3       47.70       51.72      4.98 o 
  -6  -7   3      320.67      301.20      5.37 o 
  -5  -7   3        0.18       -1.79      1.95 o 
  -4  -7   3        0.10       -1.26      2.10 o 
  -3  -7   3       50.12       59.26      4.74 o 
  -2  -7   3      233.14      201.43      7.20 o 
  -1  -7   3      144.94      134.97      8.62 o 
   0  -7   3     1370.92     1169.52     30.13 o 
   2  -7   3      537.17      526.10     21.42 o 
   3  -7   3       98.20      123.57     11.77 o 
   4  -7   3        0.32        1.01      2.21 o 
   5  -7   3      581.63      600.08     30.65 o 
   6  -7   3       88.91       87.60      2.29 o 
   7  -7   3       90.63       93.57      2.21 o 
   8  -7   3       51.30       56.62      2.18 o 
   9  -7   3      108.19      116.26      3.06 o 
  10  -7   3       38.75       42.98      1.72 o 
 -10  -6   3       28.68       28.76      2.78 o 
  -9  -6   3       21.32       15.90      2.61 o 
  -8  -6   3        9.99       12.21      2.13 o 
  -7  -6   3       19.61       18.11      2.32 o 
  -6  -6   3      301.29      275.49      5.18 o 
  -5  -6   3     1040.93      959.86     47.73 o 
  -4  -6   3       34.17       31.40      3.75 o 
  -3  -6   3      706.66      642.29     13.67 o 
  -2  -6   3      147.99      100.92      5.41 o 
  -1  -6   3     2059.03     2027.11     38.72 o 
   0  -6   3        1.57        1.49      1.58 o 
   1  -6   3      326.15      364.69     13.51 o 
   2  -6   3        2.16        2.23      2.66 o 
   3  -6   3      180.51      187.19      5.26 o 
   4  -6   3      285.99      301.58      8.06 o 
   5  -6   3      292.69      291.92      8.17 o 
   6  -6   3      559.77      593.72     35.06 o 
   7  -6   3       60.29       56.69      1.64 o 
   8  -6   3        8.28        9.37      1.50 o 
   9  -6   3        4.38        5.06      1.53 o 
  10  -6   3       72.76       80.21      2.74 o 
  11  -6   3       18.19       18.65      1.18 o 
 -10  -5   3        9.46        8.07      1.52 o 
  -9  -5   3        1.93        0.65      1.86 o 
  -8  -5   3       16.61       13.29      2.16 o 
  -7  -5   3      366.74      412.61     14.56 o 
  -6  -5   3        5.44       17.42      6.72 o 
  -5  -5   3      151.05      123.32      5.03 o 
  -4  -5   3       15.40       11.68      2.29 o 
  -3  -5   3     6386.71     6357.35    108.90 o 
  -2  -5   3      271.13      278.30     11.80 o 
  -1  -5   3       10.53       33.13      5.15 o 
   0  -5   3      600.98      617.30     18.05 o 
   1  -5   3     2264.86     2311.91     58.57 o 
   2  -5   3     1229.41     1230.53     25.34 o 
   3  -5   3     1530.28     1559.04     27.82 o 
   4  -5   3       34.80       27.37      2.87 o 
   5  -5   3       61.13       57.50      3.98 o 
   6  -5   3       69.14       60.52      4.52 o 
   7  -5   3      103.03       99.57      2.18 o 
   8  -5   3       56.48       60.63      2.26 o 
   9  -5   3       19.58       15.55      1.77 o 
  10  -5   3        2.40        1.63      1.47 o 
  11  -5   3       21.43       17.69      1.78 o 
 -11  -4   3       14.70       13.21      1.25 o 
 -10  -4   3        9.90       11.43      1.70 o 
  -9  -4   3       47.62       50.05      6.64 o 
  -8  -4   3       33.38       27.40      3.06 o 
  -7  -4   3       21.37       27.24      3.26 o 
  -6  -4   3      214.62      189.23      9.48 o 
  -5  -4   3        0.83        1.77      2.04 o 
  -4  -4   3     1090.72     1118.30     33.70 o 
  -3  -4   3       60.76       45.07      3.43 o 
  -2  -4   3      538.30      572.49     21.20 o 
  -1  -4   3      157.20      169.28      5.02 o 
   0  -4   3       16.71       26.29      2.89 o 
   1  -4   3      321.08      269.60      9.86 o 
   2  -4   3       80.38       63.99      3.70 o 
   3  -4   3        0.84        4.62      1.67 o 
   4  -4   3     3104.58     3430.71     52.45 o 
   5  -4   3      484.79      472.88     10.35 o 
   6  -4   3      119.70      116.87      5.72 o 
   7  -4   3       10.30       10.42      1.88 o 
   8  -4   3        3.04        4.00      1.31 o 
   9  -4   3      335.52      370.88      4.93 o 
  10  -4   3       31.08       26.62      1.79 o 
  11  -4   3        9.40        6.71      1.61 o 
 -11  -3   3       12.22       19.10      1.71 o 
 -10  -3   3       45.27       46.10      2.12 o 
  -9  -3   3       54.19       47.63      4.59 o 
  -8  -3   3      247.63      228.33     17.27 o 
  -7  -3   3       50.68       50.93      4.61 o 
  -5  -3   3      534.40      535.53     11.57 o 
  -4  -3   3     4292.24     4252.58     73.75 o 
  -3  -3   3      447.49      512.36     20.07 o 
  -2  -3   3     5264.37     5573.83    151.28 o 
  -1  -3   3      180.12      170.32      4.62 o 
   0  -3   3     4872.68     4585.93     81.65 o 
   1  -3   3      850.21      986.96     26.29 o 
   2  -3   3      258.01      307.03      7.80 o 
   3  -3   3      815.95      786.37     16.84 o 
   4  -3   3      338.54      382.71     10.36 o 
   5  -3   3       15.08       16.94      2.49 o 
   6  -3   3      715.12      738.28     21.93 o 
   7  -3   3       16.89       17.42      3.34 o 
   8  -3   3       25.19       29.52      1.69 o 
   9  -3   3       55.80       53.26      2.14 o 
  10  -3   3       10.16       13.28      1.57 o 
  11  -3   3       77.01       87.90      5.35 o 
 -11  -2   3       38.79       41.87      1.61 o 
 -10  -2   3       46.60       50.11      2.12 o 
  -9  -2   3      229.21      223.97     14.82 o 
  -8  -2   3      155.48      140.08      7.37 o 
  -7  -2   3       55.88       53.94      4.01 o 
  -5  -2   3     1529.33     1496.30     48.78 o 
  -4  -2   3      958.91     1031.71     32.89 o 
  -3  -2   3     1022.44      907.38     29.96 o 
  -2  -2   3     1662.51     1737.44     50.43 o 
  -1  -2   3    19195.42    18837.58    328.15 o 
   0  -2   3     5275.66     6047.95    105.95 o 
   1  -2   3     7394.14     7117.68    123.95 o 
   2  -2   3     2286.01     2272.70     37.60 o 
   3  -2   3      343.72      355.14     15.81 o 
   4  -2   3     1857.36     2033.64     38.08 o 
   5  -2   3     3025.75     3204.35     40.81 o 
   6  -2   3      705.47      705.60     13.73 o 
   7  -2   3       52.02       35.94      3.99 o 
   8  -2   3       76.46       76.02      3.43 o 
   9  -2   3       12.78       10.82      1.65 o 
  10  -2   3       21.33       23.79      1.78 o 
  11  -2   3       10.88       10.37      1.31 o 
 -11  -1   3        3.72        5.13      1.41 o 
 -10  -1   3       44.42       38.46      1.90 o 
  -9  -1   3       33.37       28.08      2.15 o 
  -8  -1   3      292.63      299.42      9.47 o 
  -7  -1   3      538.15      526.50     15.41 o 
  -6  -1   3      132.40      113.81      9.11 o 
  -5  -1   3      217.83      249.06      9.46 o 
  -4  -1   3     1022.27     1023.49     28.86 o 
  -3  -1   3     2679.69     2940.98     80.48 o 
  -2  -1   3     1739.70     2051.28     65.35 o 
  -1  -1   3      322.19      327.72      7.01 o 
   0  -1   3     1010.78      900.33     16.37 o 
   1  -1   3      550.01      666.98     18.49 o 
   4  -1   3       59.66       55.76      3.35 o 
   5  -1   3      640.12      612.40     14.37 o 
   6  -1   3      102.43       87.70      6.81 o 
   7  -1   3     1192.61     1186.20     37.30 o 
   8  -1   3       38.51       49.42      2.74 o 
   9  -1   3      297.91      300.46      4.70 o 
  10  -1   3       41.55       47.87      2.20 o 
  11  -1   3       53.29       52.07      1.99 o 
  12  -1   3       15.47       15.46      1.67 o 
 -11   0   3       54.07       55.70      2.21 o 
 -10   0   3       82.85       82.42      3.21 o 
  -9   0   3        9.35       10.05      1.83 o 
  -8   0   3      131.31      133.14      4.56 o 
  -7   0   3        6.80        5.49      3.89 o 
  -6   0   3        0.88        7.31      3.53 o 
  -5   0   3       24.45       19.63      3.77 o 
  -4   0   3      154.34      144.22      8.71 o 
  -3   0   3       55.10       52.32      2.94 o 
  -2   0   3       67.81       59.63      3.78 o 
  -1   0   3       90.44      145.48      5.73 o 
   0   0   3    10205.48     9555.14    258.85 o 
   1   0   3     5521.17     5694.45    133.49 o 
   2   0   3     9888.34     9646.88    169.11 o 
   3   0   3      117.69      130.21      4.20 o 
   4   0   3      534.20      431.19      9.11 o 
   5   0   3     1307.25     1424.09     28.62 o 
   6   0   3      673.64      711.26     23.89 o 
   7   0   3     1535.56     1582.26     46.42 o 
   8   0   3      855.98      845.49      9.80 o 
   9   0   3        0.01        1.40      1.55 o 
  10   0   3      220.26      224.84      4.10 o 
  11   0   3        0.72        1.21      1.15 o 
  12   0   3       10.70        9.40      1.00 o 
 -11   1   3        1.71        1.48      1.84 o 
 -10   1   3        0.52        1.09      1.94 o 
  -9   1   3      250.59      245.53      4.93 o 
  -8   1   3      144.49      150.70      4.98 o 
  -7   1   3      347.89      316.75      7.95 o 
  -6   1   3       15.24        9.37      4.25 o 
  -5   1   3     2631.04     2786.02     82.05 o 
  -4   1   3      514.26      579.44     21.77 o 
  -3   1   3      435.28      548.35     16.78 o 
  -2   1   3      429.23      431.64      9.66 o 
  -1   1   3      346.35      232.69      5.04 o 
   0   1   3     7982.05     8345.91    304.01 o 
   1   1   3     9213.17     9075.84    199.19 o 
   2   1   3      481.11      478.21      9.98 o 
   3   1   3     2624.90     2944.77     53.91 o 
   4   1   3       26.25       17.38      2.10 o 
   5   1   3     1021.50      977.35     37.88 o 
   6   1   3        2.37        4.66      2.14 o 
   7   1   3      952.53      984.54     32.09 o 
   8   1   3        5.89        4.77      1.77 o 
   9   1   3       29.84       26.81      2.02 o 
  10   1   3       11.65        9.62      1.61 o 
  11   1   3       15.40       20.81      1.82 o 
  12   1   3       21.67       21.49      1.31 o 
 -11   2   3       45.04       45.16      3.15 o 
 -10   2   3        0.13       -0.02      1.78 o 
  -9   2   3      126.16      120.68      9.38 o 
  -8   2   3      300.87      278.59      4.71 o 
  -7   2   3        3.64        4.69      1.79 o 
  -5   2   3      677.05      708.02     20.22 o 
  -4   2   3      384.75      381.11     11.52 o 
  -3   2   3      631.05      740.59     20.33 o 
  -2   2   3     1936.07     2058.24     54.70 o 
  -1   2   3     4641.80     4881.56     86.25 o 
   0   2   3        1.46        3.21      0.83 o 
   1   2   3     5559.95     5646.85    100.28 o 
   2   2   3       77.64       89.38      4.99 o 
   3   2   3     3450.97     3432.14     62.49 o 
   4   2   3      383.98      378.70      9.97 o 
   5   2   3        3.18       12.87      2.16 o 
   6   2   3       61.62       63.20      6.06 o 
   7   2   3     2259.53     2386.64     64.67 o 
   8   2   3       74.21       83.30      3.46 o 
   9   2   3      208.69      189.78      4.72 o 
  10   2   3       16.24       15.83      2.10 o 
  11   2   3       15.04       14.97      1.66 o 
  12   2   3       12.34       11.01      1.15 o 
 -11   3   3        0.10       -0.35      1.23 o 
 -10   3   3       40.54       48.98      3.35 o 
  -9   3   3       25.33       29.04      2.26 o 
  -8   3   3       89.31       88.62      2.69 o 
  -7   3   3       13.87       11.24      1.44 o 
  -5   3   3      417.36      386.32     18.07 o 
  -4   3   3      548.23      459.44     18.92 o 
  -3   3   3      799.58      883.53     29.29 o 
  -2   3   3       46.50       31.54      3.98 o 
  -1   3   3      115.50      125.97      4.34 o 
   0   3   3     7192.17     7721.00    135.52 o 
   1   3   3    11992.86    12659.54    290.46 o 
   2   3   3      838.45      799.93     22.55 o 
   3   3   3        3.04       12.17      2.03 o 
   4   3   3      799.50      837.00     18.45 o 
   5   3   3     2659.96     2873.31     54.36 o 
   6   3   3      292.00      360.18     11.72 o 
   7   3   3       63.93       70.61      8.91 o 
   8   3   3     1279.29     1161.61     17.73 o 
   9   3   3       13.00       14.14      1.89 o 
  10   3   3      264.46      279.42      5.84 o 
  11   3   3      121.58      125.13      2.98 o 
  12   3   3       26.70       22.98      1.59 o 
 -10   4   3       11.52        9.10      1.77 o 
  -9   4   3        0.49        0.55      1.64 o 
  -8   4   3       19.49       17.83      1.76 o 
  -7   4   3       11.87       13.68      1.33 o 
  -5   4   3      434.78      419.22     14.30 o 
  -4   4   3      395.12      446.32     19.00 o 
  -3   4   3      154.82      162.25      7.80 o 
  -2   4   3     1557.39     1556.23     46.83 o 
  -1   4   3        5.16       12.13      1.44 o 
   0   4   3     1509.10     1706.72     31.52 o 
   1   4   3     5091.04     5283.33     94.88 o 
   2   4   3      765.56     1048.15     28.75 o 
   3   4   3      339.32      364.74      9.82 o 
   4   4   3      305.15      409.19     16.47 o 
   5   4   3      578.38      581.50     15.26 o 
   6   4   3       87.61       75.05     10.94 o 
   7   4   3       52.52       67.50      8.89 o 
   8   4   3      122.40       99.87      5.89 o 
   9   4   3       21.38       19.88      1.83 o 
  10   4   3        7.28        7.59      1.69 o 
  11   4   3       31.83       30.78      1.77 o 
 -10   5   3       25.17       19.89      1.73 o 
  -9   5   3       18.85       19.42      2.50 o 
  -8   5   3       60.07       55.21      2.71 o 
  -7   5   3      221.99      229.86      3.26 o 
  -6   5   3      969.64      916.07     14.61 o 
  -4   5   3        2.28        1.48      3.41 o 
  -3   5   3     1901.30     1849.26     56.48 o 
  -2   5   3      535.24      589.86     22.05 o 
  -1   5   3      681.17      637.64     13.25 o 
   0   5   3     2056.07     2306.65     43.14 o 
   1   5   3      502.77      470.21      9.23 o 
   2   5   3       82.63       58.27      3.48 o 
   3   5   3       58.84       82.67      8.38 o 
   4   5   3      110.23      129.70      4.18 o 
   5   5   3        1.38        9.43      5.97 o 
   6   5   3      919.33      989.37     23.89 o 
   7   5   3      181.24      169.17     13.24 o 
   8   5   3       13.51       14.05      2.69 o 
   9   5   3      604.49      583.17     11.22 o 
  10   5   3        8.79       11.32      1.95 o 
  11   5   3       74.81       83.32      3.76 o 
 -10   6   3       18.20       22.94      1.74 o 
  -9   6   3        0.79       -0.43      1.96 o 
  -8   6   3      264.44      274.00     10.17 o 
  -7   6   3        2.98        3.37      1.24 o 
  -6   6   3     1688.33     1686.53     15.43 o 
  -4   6   3      263.40      208.59     13.60 o 
  -3   6   3      821.98      979.90     34.71 o 
  -2   6   3       45.76       78.36      7.82 o 
  -1   6   3       68.00       85.83      3.83 o 
   0   6   3      371.05      341.11      8.24 o 
   1   6   3       47.19       41.07      2.60 o 
   2   6   3     4287.35     4353.84     74.16 o 
   3   6   3       48.18       44.56      4.41 o 
   4   6   3     1377.79     1446.56     30.51 o 
   5   6   3       42.18       57.50      7.42 o 
   6   6   3      134.63      127.82     10.99 o 
   7   6   3       16.39       20.66      2.89 o 
   8   6   3      541.40      526.55     20.97 o 
   9   6   3      132.53      137.88      4.28 o 
  10   6   3        4.88        7.48      1.81 o 
  11   6   3        0.19        0.00      1.24 o 
 -10   7   3        2.52        1.39      1.26 o 
  -9   7   3      109.30      118.35      3.25 o 
  -8   7   3        0.87        3.07      1.67 o 
  -7   7   3        0.74        0.97      1.21 o 
  -6   7   3       17.89       14.13      1.57 o 
  -5   7   3      199.61      187.84      3.54 o 
  -3   7   3        2.03        4.86      4.47 o 
  -2   7   3     1141.85     1077.58     37.58 o 
  -1   7   3        8.90       15.11      2.43 o 
   0   7   3      122.08      167.98      5.34 o 
   1   7   3        0.86        0.59      2.03 o 
   2   7   3      470.25      464.00     16.64 o 
   3   7   3        6.90        5.78      2.63 o 
   4   7   3       26.18       34.75      4.52 o 
   5   7   3       45.67       29.95      6.03 o 
   6   7   3      250.35      236.37     13.88 o 
   7   7   3       10.44       11.05      2.26 o 
   8   7   3      132.77      129.87      4.58 o 
   9   7   3       79.81       83.66      3.49 o 
  10   7   3        8.45        9.27      1.75 o 
  11   7   3       18.63       16.84      1.45 o 
  -9   8   3        3.96        5.60      1.89 o 
  -8   8   3      165.37      161.96      3.79 o 
  -7   8   3      421.46      401.74      4.52 o 
  -6   8   3       49.81       51.25      2.15 o 
  -5   8   3      126.14      115.79      2.68 o 
  -3   8   3       54.95       51.36      5.25 o 
  -2   8   3       42.84       51.98      3.79 o 
  -1   8   3      794.80      842.12     35.82 o 
   0   8   3       73.78       91.90      5.98 o 
   1   8   3       28.19       13.67      3.11 o 
   2   8   3      176.56      186.91     10.20 o 
   3   8   3      809.44      773.17     23.19 o 
   4   8   3       44.29       34.35      4.43 o 
   5   8   3       97.88      102.81      5.40 o 
   6   8   3        8.51       10.30      2.11 o 
   7   8   3      387.64      348.84      6.67 o 
   8   8   3       13.77       15.60      2.44 o 
   9   8   3       32.83       36.32      2.53 o 
  10   8   3      166.58      186.74      3.70 o 
  -9   9   3       15.44       17.34      2.01 o 
  -8   9   3       56.48       59.22      2.37 o 
  -7   9   3        2.07        2.53      1.29 o 
  -6   9   3      751.53      780.56      7.08 o 
  -5   9   3       79.68       81.00      1.87 o 
  -4   9   3      298.63      286.10      4.05 o 
  -3   9   3        8.18       12.40      2.54 o 
  -2   9   3     1341.41     1295.33     31.31 o 
  -1   9   3       69.22       70.33      4.16 o 
   0   9   3        5.73        4.29      1.76 o 
   1   9   3      151.49      130.26      4.79 o 
   2   9   3      435.28      431.87     17.77 o 
   4   9   3      107.35      112.82      7.83 o 
   5   9   3      203.27      222.47      4.16 o 
   6   9   3        1.52        1.63      1.78 o 
   7   9   3        7.81        5.87      2.12 o 
   8   9   3       10.38       11.64      1.98 o 
   9   9   3       54.12       51.12      2.67 o 
  10   9   3       33.07       28.34      2.43 o 
  -8  10   3        1.50        0.98      1.39 o 
  -7  10   3       17.63       24.19      1.63 o 
  -6  10   3        0.03        0.29      1.31 o 
  -5  10   3       37.76       41.75      1.73 o 
  -4  10   3        1.06        1.47      1.28 o 
  -3  10   3      477.95      442.72      5.75 o 
  -2  10   3      121.09      121.32      2.96 o 
  -1  10   3        9.27       13.91      2.40 o 
   0  10   3      206.12      188.27      5.73 o 
   1  10   3      272.55      271.51      5.06 o 
   2  10   3     1467.98     1416.42     18.26 o 
   3  10   3      130.57      123.31      7.03 o 
   4  10   3      107.08       96.86      3.86 o 
   5  10   3        2.75        1.95      2.10 o 
   6  10   3      324.63      334.53      6.26 o 
   7  10   3       59.58       69.69      3.97 o 
   8  10   3        0.01       -0.22      2.39 o 
   9  10   3       25.42       23.34      2.56 o 
  -7  11   3       15.60       12.05      1.27 o 
  -6  11   3        2.72        3.71      1.31 o 
  -5  11   3      101.95      116.47      2.54 o 
  -4  11   3       12.65       14.98      1.54 o 
  -3  11   3       23.85       22.18      1.80 o 
  -2  11   3        1.51        1.29      1.18 o 
  -1  11   3      519.33      471.71     11.37 o 
   0  11   3        9.53        7.32      1.54 o 
   1  11   3      231.85      223.82      4.43 o 
   2  11   3       62.90       63.11      2.29 o 
   3  11   3      251.54      254.37      5.78 o 
   4  11   3      300.69      299.97      6.58 o 
   5  11   3       53.19       50.67      3.07 o 
   6  11   3       38.14       37.89      3.07 o 
   7  11   3      112.67      106.75      3.73 o 
   8  11   3        4.87        4.64      2.17 o 
   9  11   3       45.37       47.80      3.65 o 
  -7  12   3        2.34        4.09      0.98 o 
  -6  12   3      204.70      209.12      3.11 o 
  -5  12   3        4.58        2.30      1.18 o 
  -4  12   3       58.83       63.49      1.98 o 
  -3  12   3       82.90       79.41      2.71 o 
  -2  12   3      267.11      268.36      4.06 o 
  -1  12   3        3.27        3.22      1.46 o 
   0  12   3      114.23      117.70      3.93 o 
   1  12   3      141.73      150.55      4.04 o 
   2  12   3       70.11       69.23      4.17 o 
   3  12   3        1.21        1.70      1.54 o 
   4  12   3        0.29        0.01      1.49 o 
   5  12   3      117.38      120.84      5.20 o 
   6  12   3        4.01        3.82      1.63 o 
   7  12   3        0.38        1.05      1.52 o 
   8  12   3        0.40        0.46      1.95 o 
  -6  13   3        3.40        0.67      1.26 o 
  -5  13   3       59.63       72.83      2.60 o 
  -4  13   3        9.93       12.01      1.14 o 
  -3  13   3        5.59        4.07      1.42 o 
  -2  13   3       89.27       90.82      3.21 o 
  -1  13   3       18.91       14.81      1.61 o 
   0  13   3      730.50      792.71      9.82 o 
   1  13   3       25.44       31.28      2.05 o 
   2  13   3      547.60      593.67      7.51 o 
   3  13   3        6.82        7.66      1.57 o 
   4  13   3        0.63        1.25      1.36 o 
   5  13   3        4.76        6.75      1.60 o 
   6  13   3       54.89       55.10      2.06 o 
   7  13   3        1.29       -0.75      1.54 o 
  -5  14   3        0.06        0.15      1.19 o 
  -4  14   3        0.04        0.81      1.06 o 
  -3  14   3       77.08       81.00      2.10 o 
  -2  14   3       19.49       20.54      1.71 o 
  -1  14   3      249.52      266.35      8.55 o 
   0  14   3      139.17      129.75      3.75 o 
   1  14   3      478.51      528.82      8.40 o 
   2  14   3      101.64      103.01      4.22 o 
   3  14   3        5.03        9.14      1.65 o 
   4  14   3       18.81       14.18      1.80 o 
   5  14   3       74.22       71.09      2.95 o 
   6  14   3       77.96       78.23      2.32 o 
  -3  15   3        1.85        1.38      1.03 o 
  -2  15   3      102.73      114.98      5.37 o 
  -1  15   3        9.84       10.26      1.43 o 
   0  15   3        1.00        1.07      1.18 o 
   1  15   3        1.46        1.43      1.20 o 
   2  15   3       12.39       14.79      1.85 o 
   3  15   3       34.36       39.67      2.09 o 
   4  15   3       18.66       20.39      2.05 o 
   5  15   3        4.25        4.59      1.24 o 
  -1  16   3       46.27       42.50      1.80 o 
   0  16   3       55.07       59.90      2.08 o 
   1  16   3        1.21        0.38      1.24 o 
   2  16   3       25.94       30.81      1.49 o 
   3  16   3        0.08        0.26      1.03 o 
  -3 -15   4        7.96        3.86      1.43 o 
  -2 -15   4        3.95        5.49      2.20 o 
  -5 -14   4        2.27        1.11      1.14 o 
  -4 -14   4        1.66        1.49      1.34 o 
  -3 -14   4       53.80       61.42      2.89 o 
  -2 -14   4        6.38        7.47      2.45 o 
  -1 -14   4        0.05        0.35      2.62 o 
  -6 -13   4        8.56        8.43      1.33 o 
  -5 -13   4       25.71       26.34      2.13 o 
  -4 -13   4        0.04        0.38      1.64 o 
  -3 -13   4      121.11      115.98      3.98 o 
  -2 -13   4        8.29       10.16      2.15 o 
  -1 -13   4       13.19       13.81      4.32 o 
   6 -13   4        0.26        1.64      1.70 o 
  -7 -12   4       16.29       17.46      2.46 o 
  -6 -12   4        0.58        0.86      1.59 o 
  -5 -12   4        6.35        4.03      1.56 o 
  -4 -12   4      261.44      300.52      6.72 o 
  -3 -12   4       78.43       75.99      3.54 o 
  -2 -12   4       17.89       17.21      1.74 o 
  -1 -12   4      332.10      292.84      7.05 o 
   4 -12   4       67.18       63.53      6.44 o 
   5 -12   4        1.46        2.45      1.89 o 
   6 -12   4       42.58       51.27      2.50 o 
   7 -12   4        3.88        1.67      1.52 o 
  -8 -11   4       65.80       70.99      3.38 o 
  -7 -11   4       74.02       92.44     13.18 o 
  -6 -11   4       32.28       34.22      4.67 o 
  -5 -11   4       33.74       31.50      3.84 o 
  -4 -11   4       10.55       11.56      1.42 o 
  -3 -11   4      137.09      150.19     12.87 o 
  -2 -11   4      149.17      130.62      5.42 o 
  -1 -11   4       21.28       18.71      2.22 o 
   3 -11   4        6.46       11.18      4.58 o 
   4 -11   4       55.11       47.14      2.93 o 
   5 -11   4      232.43      245.83      5.10 o 
   6 -11   4       35.17       31.79      2.38 o 
   7 -11   4       10.61        6.74      1.65 o 
   8 -11   4       52.11       44.00      3.17 o 
  -8 -10   4        0.29        3.57      1.55 o 
  -7 -10   4      150.16      145.99     17.74 o 
  -6 -10   4       23.37       24.09      2.09 o 
  -5 -10   4      307.63      284.90      4.24 o 
  -4 -10   4      183.05      186.24      4.08 o 
  -3 -10   4       91.68       85.78      6.55 o 
  -2 -10   4      112.57      109.18     10.78 o 
  -1 -10   4      644.81      597.35      9.24 o 
   0 -10   4       25.07       23.95      3.92 o 
   3 -10   4        0.74        2.65      4.00 o 
   4 -10   4      144.63      159.06      6.33 o 
   5 -10   4       69.49       82.96      3.40 o 
   6 -10   4       30.48       32.16      2.08 o 
   7 -10   4        2.50        2.16      1.45 o 
   8 -10   4        0.00        0.88      1.23 o 
   9 -10   4       28.16       28.98      1.86 o 
  -9  -9   4      129.78      154.54      4.98 o 
  -8  -9   4       34.45       36.44      5.06 o 
  -7  -9   4        0.06        0.46      1.55 o 
  -6  -9   4      113.61      112.70      8.62 o 
  -5  -9   4       76.29       65.20      5.02 o 
  -4  -9   4      412.03      411.21      5.56 o 
  -3  -9   4      199.95      186.30     13.40 o 
  -2  -9   4       82.06       80.62      3.55 o 
  -1  -9   4      212.85      222.68     10.82 o 
   0  -9   4      497.71      428.92     11.79 o 
   2  -9   4      100.81       91.52      6.62 o 
   3  -9   4     1296.54     1224.33     25.92 o 
   4  -9   4      321.53      297.04      4.84 o 
   5  -9   4      183.88      166.25      3.81 o 
   6  -9   4       48.59       54.07      2.45 o 
   7  -9   4       41.37       52.39      1.73 o 
   8  -9   4        0.10        0.95      1.34 o 
   9  -9   4       18.06       18.80      1.83 o 
  -9  -8   4      104.67      128.85     17.45 o 
  -8  -8   4        0.25        1.56      1.60 o 
  -7  -8   4      372.04      381.64      6.03 o 
  -6  -8   4       45.70       43.54      3.32 o 
  -5  -8   4      283.13      276.83      4.37 o 
  -4  -8   4       11.92        7.20      1.43 o 
  -3  -8   4       17.31       13.15      2.76 o 
  -2  -8   4      362.35      354.59     17.08 o 
  -1  -8   4      166.71      159.05      7.07 o 
   0  -8   4        6.33        6.83      2.47 o 
   1  -8   4       96.93       89.60      5.99 o 
   2  -8   4     1170.88     1118.34     23.28 o 
   3  -8   4       39.82       31.27      4.39 o 
   4  -8   4      313.75      309.91     10.97 o 
   5  -8   4       47.28       59.20      2.13 o 
   6  -8   4      253.83      226.03      3.78 o 
   7  -8   4       46.42       48.34      1.74 o 
   8  -8   4        0.46        1.22      1.14 o 
   9  -8   4        1.53        2.35      1.31 o 
  10  -8   4        0.86        1.56      1.33 o 
 -10  -7   4       50.87       54.93      5.40 o 
  -9  -7   4        7.16       13.47      2.36 o 
  -8  -7   4      147.56      145.55     17.62 o 
  -7  -7   4       77.39       69.12      6.06 o 
  -6  -7   4       65.80       50.41      3.85 o 
  -5  -7   4      723.95      682.84     13.58 o 
  -4  -7   4      104.82      110.68      5.74 o 
  -3  -7   4        0.85        1.04      2.00 o 
  -2  -7   4       10.92        9.98      2.50 o 
  -1  -7   4      947.24      835.52     25.63 o 
   0  -7   4      137.14      124.68      5.73 o 
   1  -7   4      380.90      382.70     10.12 o 
   2  -7   4      278.23      295.32      7.83 o 
   3  -7   4      845.90      885.57     16.21 o 
   4  -7   4      131.12      147.88     10.08 o 
   5  -7   4        6.74        9.52      3.02 o 
   6  -7   4      259.03      267.73      3.88 o 
   7  -7   4       62.83       46.20      1.60 o 
   8  -7   4       92.78       96.93      2.64 o 
   9  -7   4       12.63       10.47      1.33 o 
  10  -7   4      145.03      170.37      3.49 o 
 -10  -6   4       23.65       28.86      2.43 o 
  -9  -6   4        4.96        5.07      1.84 o 
  -8  -6   4       93.65       95.08      8.94 o 
  -7  -6   4      199.84      220.57     11.30 o 
  -6  -6   4      528.58      581.83      8.16 o 
  -5  -6   4       54.40       62.28      3.93 o 
  -4  -6   4      657.86      623.83     38.36 o 
  -3  -6   4       50.75       54.75      3.41 o 
  -2  -6   4      279.73      291.15     13.61 o 
  -1  -6   4      669.45      697.42     13.92 o 
   0  -6   4     3632.61     3591.90     62.14 o 
   1  -6   4      256.31      180.91      5.86 o 
   2  -6   4      775.27      820.29     36.87 o 
   3  -6   4      256.18      337.83      8.31 o 
   4  -6   4       37.82       34.54      3.40 o 
   5  -6   4       38.17       24.50      3.24 o 
   6  -6   4       51.40       57.47      2.13 o 
   7  -6   4      340.07      349.90      3.85 o 
   8  -6   4       32.53       26.70      1.74 o 
   9  -6   4       10.04       13.41      1.66 o 
  10  -6   4      132.36      137.83      3.18 o 
 -10  -5   4        2.18        3.49      1.37 o 
  -9  -5   4       52.05       48.08      5.84 o 
  -8  -5   4        0.17        0.51      1.78 o 
  -7  -5   4        0.02        1.73      1.94 o 
  -6  -5   4      553.02      587.94     11.42 o 
  -5  -5   4      341.31      350.68     13.69 o 
  -4  -5   4       60.31       51.28      4.13 o 
  -3  -5   4      119.78      120.28      5.77 o 
  -2  -5   4      721.48      677.78     15.51 o 
  -1  -5   4      193.12      175.93      6.02 o 
   0  -5   4        0.44        0.75      1.09 o 
   1  -5   4       62.81      107.51      6.63 o 
   2  -5   4     1782.33     1791.24     47.97 o 
   3  -5   4        6.71        5.02      2.04 o 
   4  -5   4     1744.97     1879.33     37.13 o 
   5  -5   4      413.62      441.14     10.50 o 
   6  -5   4      225.92      188.58      7.69 o 
   7  -5   4        0.78        0.76      1.26 o 
   8  -5   4      112.18      113.57      2.85 o 
   9  -5   4       40.44       45.29      2.47 o 
  10  -5   4      134.11      127.07      3.30 o 
  11  -5   4       11.80        9.65      1.23 o 
 -10  -4   4        6.24        8.03      1.71 o 
  -9  -4   4       24.18       25.21      3.94 o 
  -8  -4   4        0.22        0.49      1.61 o 
  -7  -4   4      159.07      142.97     13.03 o 
  -6  -4   4        2.53       -1.10      3.11 o 
  -5  -4   4        9.53       14.22      2.72 o 
  -4  -4   4      461.36      435.16     10.92 o 
  -3  -4   4     4845.05     4913.09     84.43 o 
  -2  -4   4      141.00      173.09      6.01 o 
  -1  -4   4     2825.73     2863.04     80.43 o 
   0  -4   4      297.95      230.32      6.57 o 
   1  -4   4      495.07      459.48     14.82 o 
   2  -4   4      536.17      581.35     18.62 o 
   3  -4   4     1358.39     1552.19     42.75 o 
   4  -4   4     1191.44     1170.78     19.54 o 
   5  -4   4       74.29       78.13      5.97 o 
   6  -4   4      849.23      928.44     17.42 o 
   7  -4   4      349.14      300.51      4.03 o 
   8  -4   4      174.97      173.48      3.53 o 
   9  -4   4       90.98       96.94      2.45 o 
  10  -4   4        8.18       12.35      1.73 o 
  11  -4   4        2.34        2.98      1.37 o 
 -11  -3   4       15.77       19.29      1.32 o 
 -10  -3   4       50.61       59.95      4.57 o 
  -9  -3   4        5.08        5.72      1.73 o 
  -8  -3   4       78.85       81.00      5.98 o 
  -7  -3   4        2.22        1.67      1.69 o 
  -6  -3   4       30.66       31.81      4.74 o 
  -5  -3   4     1223.82     1238.43     24.74 o 
  -4  -3   4       52.33       55.80     22.92 o 
  -3  -3   4      858.09      818.60     19.14 o 
  -2  -3   4     4274.80     4591.60    126.01 o 
  -1  -3   4     6967.41     7156.79    184.32 o 
   0  -3   4    12952.96    12855.23    225.17 o 
   1  -3   4     1361.74     1258.14     24.14 o 
   2  -3   4        3.82        9.81      2.54 o 
   3  -3   4      293.97      326.02     12.85 o 
   4  -3   4     1373.96     1315.84     21.11 o 
   5  -3   4     1151.28     1166.70     19.70 o 
   6  -3   4      105.61      113.91      5.68 o 
   7  -3   4       20.55       13.99      3.34 o 
   8  -3   4      163.76      156.46      3.56 o 
   9  -3   4      415.93      431.54      6.62 o 
  10  -3   4        2.88        2.62      1.34 o 
  11  -3   4       16.69       17.78      3.47 o 
 -11  -2   4        1.33        0.47      1.26 o 
 -10  -2   4      107.77      115.47      2.80 o 
  -9  -2   4        6.35        4.33      1.67 o 
  -8  -2   4      212.83      183.34      9.26 o 
  -7  -2   4       46.18       42.14      2.50 o 
  -6  -2   4        5.28        0.97      3.40 o 
  -5  -2   4       25.04       19.08      4.73 o 
  -4  -2   4      427.91      408.62     17.13 o 
  -3  -2   4      100.50      108.91      5.23 o 
  -2  -2   4      425.38      525.67     18.74 o 
  -1  -2   4      231.35      226.36     12.30 o 
   0  -2   4      679.75      784.86     15.59 o 
   1  -2   4       20.18       24.17      1.12 o 
   2  -2   4      336.41      305.69     10.70 o 
   3  -2   4     1161.22     1333.13     25.94 o 
   4  -2   4      140.38      186.71      9.70 o 
   5  -2   4     1116.76     1240.55     26.94 o 
   6  -2   4      862.15      823.53     15.50 o 
   7  -2   4      118.86      118.41      6.11 o 
   8  -2   4       76.90       70.88      2.68 o 
   9  -2   4       47.50       46.80      2.26 o 
  10  -2   4        0.89        1.76      1.32 o 
  11  -2   4       13.80       13.98      1.37 o 
 -11  -1   4      202.69      230.26      7.10 o 
 -10  -1   4        0.07        0.01      1.42 o 
  -9  -1   4        1.37        1.03      1.62 o 
  -8  -1   4       26.53       24.39      2.03 o 
  -7  -1   4      131.90      118.58      7.10 o 
  -5  -1   4        6.97       10.79      4.14 o 
  -4  -1   4        1.82        0.61      2.30 o 
  -3  -1   4     3335.15     3371.54     90.64 o 
  -2  -1   4      269.24      257.30      6.33 o 
  -1  -1   4     3983.84     3925.24     69.34 o 
   0  -1   4     2636.75     2614.04     46.72 o 
   1  -1   4        3.08        6.22      1.90 o 
   2  -1   4      468.95      556.81     17.29 o 
   3  -1   4        8.74        5.30      0.86 o 
   4  -1   4     1933.40     2170.68     57.12 o 
   5  -1   4      188.50      210.07     15.73 o 
   6  -1   4       13.29       16.55      2.82 o 
   7  -1   4       25.41       33.64      3.94 o 
   8  -1   4      597.17      586.88      6.62 o 
   9  -1   4      235.37      232.11      4.23 o 
  10  -1   4        0.57        1.49      1.33 o 
  11  -1   4        0.20       -0.22      1.12 o 
  12  -1   4        0.06       -0.31      0.97 o 
 -11   0   4        1.76        0.76      1.38 o 
 -10   0   4      231.18      234.59      4.70 o 
  -9   0   4       91.17       99.21      3.84 o 
  -8   0   4        0.01        1.15      1.64 o 
  -7   0   4       24.32       19.99      1.98 o 
  -5   0   4      541.65      518.79     22.06 o 
  -4   0   4        0.30        0.82      1.84 o 
  -3   0   4      300.36      288.94      6.80 o 
  -2   0   4     1962.90     1962.47     36.58 o 
  -1   0   4      831.80      782.92     15.27 o 
   0   0   4     2156.83     2086.98     39.09 o 
   1   0   4      666.23      661.65     18.81 o 
   2   0   4      698.96      731.03     21.44 o 
   3   0   4      451.16      498.27     10.64 o 
   4   0   4     1213.84     1251.77     24.81 o 
   5   0   4      213.50      191.97     10.14 o 
   6   0   4      122.04      110.11      9.30 o 
   7   0   4        9.98       14.24      5.40 o 
   8   0   4        0.93        7.48      3.08 o 
   9   0   4      207.12      197.18      4.01 o 
  10   0   4       17.66       18.92      1.74 o 
  11   0   4        5.40        5.45      1.25 o 
  12   0   4        3.66        3.80      1.00 o 
 -11   1   4        0.07       -0.42      1.70 o 
 -10   1   4        0.33       -0.05      1.71 o 
  -9   1   4       16.97       17.15      2.05 o 
  -8   1   4       43.42       40.96      2.32 o 
  -7   1   4       12.46       11.10      1.69 o 
  -5   1   4      561.39      557.00     21.03 o 
  -4   1   4     1061.77     1116.99     36.79 o 
  -3   1   4      180.06      211.82      5.54 o 
  -2   1   4      168.66      156.31      4.70 o 
  -1   1   4      531.75      528.97     10.84 o 
   0   1   4      957.80     1000.81     18.99 o 
   1   1   4     2420.42     2454.90     91.53 o 
   2   1   4     6711.10     6800.78     98.93 o 
   3   1   4     1013.84     1091.93     21.86 o 
   4   1   4     5746.98     6261.79    117.71 o 
   5   1   4      947.36      955.35     28.35 o 
   6   1   4      603.92      533.77     19.84 o 
   7   1   4      276.46      254.74     14.08 o 
   8   1   4      737.69      715.61      8.79 o 
   9   1   4       25.47       25.50      2.27 o 
  10   1   4      202.78      219.26      7.54 o 
  11   1   4       27.92       22.88      1.85 o 
  12   1   4        1.09        0.87      0.83 o 
 -11   2   4       27.20       28.67      2.62 o 
 -10   2   4        0.46        1.18      1.76 o 
  -9   2   4       18.46       21.79      2.08 o 
  -8   2   4       18.55       14.71      1.68 o 
  -7   2   4      388.39      359.68      6.80 o 
  -6   2   4       74.53       70.44      5.77 o 
  -5   2   4     1195.41     1206.07     36.57 o 
  -4   2   4      722.86      815.13     17.52 o 
  -3   2   4       11.33       10.90      1.76 o 
  -2   2   4      161.90      182.87      4.57 o 
  -1   2   4       56.90       83.58      8.21 o 
   0   2   4      681.33      687.19     14.40 o 
   1   2   4     1880.29     2176.54     40.46 o 
   2   2   4     1483.55     1619.75     42.42 o 
   3   2   4      683.05      634.90     13.78 o 
   4   2   4       66.32       74.77      4.37 o 
   5   2   4       20.72       20.12      2.16 o 
   6   2   4      198.92      204.71     11.42 o 
   8   2   4     1147.30     1133.84     12.07 o 
   9   2   4        0.02        3.53      2.00 o 
  10   2   4      274.37      272.48      5.16 o 
  11   2   4      115.59      115.19      2.88 o 
  12   2   4        4.85        3.69      0.86 o 
 -10   3   4       31.31       36.98      3.04 o 
  -9   3   4      124.79      143.54      3.52 o 
  -8   3   4       51.23       42.20      2.13 o 
  -7   3   4        0.04        0.44      1.26 o 
  -6   3   4       75.99       47.04      3.98 o 
  -5   3   4      141.31      143.23      7.76 o 
  -4   3   4        9.46        9.11      2.56 o 
  -3   3   4     1490.87     1690.61     30.72 o 
  -2   3   4      209.48      363.61     10.85 o 
  -1   3   4        3.28       14.63      1.43 o 
   0   3   4        9.78       12.82      1.69 o 
   1   3   4     1244.18     1286.07     25.33 o 
   2   3   4     3641.02     3873.14     95.08 o 
   3   3   4     1153.40     1198.28     23.54 o 
   4   3   4      378.98      484.77     12.34 o 
   5   3   4      978.17     1003.51     22.22 o 
   6   3   4       45.77       44.88      4.33 o 
   7   3   4       25.08       35.21      6.88 o 
   8   3   4        1.78        3.99      1.90 o 
   9   3   4       13.94       11.11      2.00 o 
  10   3   4        2.42        4.03      1.55 o 
  11   3   4        2.95        2.72      1.24 o 
 -10   4   4        7.76        8.54      1.71 o 
  -9   4   4       53.44       52.39      2.52 o 
  -8   4   4      102.75      106.19      5.60 o 
  -7   4   4       33.51       33.22      2.42 o 
  -6   4   4      121.40      118.00      7.20 o 
  -5   4   4       35.70       36.90      4.17 o 
  -4   4   4       10.68        6.46      2.00 o 
  -3   4   4     4160.64     4487.39     79.69 o 
  -2   4   4        7.99       22.21      2.45 o 
  -1   4   4     1333.51     1475.36     29.12 o 
   0   4   4     1652.48     1857.14     34.26 o 
   1   4   4     3137.88     3400.31     62.60 o 
   2   4   4     6741.78     7532.20    180.54 o 
   3   4   4      145.53      165.99      6.25 o 
   4   4   4        2.01        2.15      2.91 o 
   5   4   4      714.61      813.51     19.16 o 
   7   4   4      119.54      138.73     12.05 o 
   8   4   4       12.09        7.77      2.44 o 
   9   4   4      739.91      734.76     12.53 o 
  10   4   4       32.47       36.56      2.44 o 
  11   4   4       35.63       36.73      2.05 o 
 -10   5   4       28.65       32.11      2.38 o 
  -9   5   4       22.14       16.65      2.34 o 
  -8   5   4       89.42       93.29      3.62 o 
  -7   5   4       40.70       43.32      1.79 o 
  -6   5   4      164.67      152.05     13.97 o 
  -5   5   4      527.25      531.66     16.98 o 
  -4   5   4      210.15      210.64      7.98 o 
  -3   5   4      363.85      300.75      8.54 o 
  -2   5   4       19.06       30.52      3.78 o 
  -1   5   4      528.76      499.09     21.07 o 
   0   5   4       13.15       12.56      3.50 o 
   1   5   4      283.06      279.46      8.15 o 
   2   5   4       31.84       30.47      4.21 o 
   3   5   4       97.30      113.95      7.96 o 
   4   5   4      110.55      115.46      4.95 o 
   5   5   4       24.57       38.57      6.27 o 
   6   5   4        0.29        1.37      4.26 o 
   7   5   4       38.64       36.54      3.32 o 
   8   5   4      425.99      395.61      6.25 o 
   9   5   4       54.61       54.45      2.92 o 
  10   5   4      303.72      336.68      5.53 o 
  11   5   4      100.29       95.02      2.85 o 
 -10   6   4       13.32       16.53      1.54 o 
  -9   6   4       39.87       37.92      2.71 o 
  -8   6   4        9.18        7.19      1.71 o 
  -7   6   4      241.90      244.51      5.55 o 
  -6   6   4       16.30       18.60      1.61 o 
  -5   6   4      603.45      613.38     19.66 o 
  -4   6   4        0.30        1.72      2.83 o 
  -3   6   4       13.79       27.66      3.67 o 
  -2   6   4      108.67      104.26      4.53 o 
  -1   6   4      798.68     1023.96     23.43 o 
   0   6   4       10.23       10.45      2.23 o 
   1   6   4     1173.88     1213.72     29.99 o 
   2   6   4       44.95       44.17      3.62 o 
   3   6   4     1410.67     1447.99     28.09 o 
   4   6   4      174.62      148.03      5.56 o 
   5   6   4      227.13      222.84      9.47 o 
   6   6   4       26.22       33.84      6.78 o 
   7   6   4      111.09      102.42      4.29 o 
   8   6   4       59.86       61.84      3.05 o 
   9   6   4      687.49      734.60      9.14 o 
  10   6   4        7.98       10.37      1.78 o 
  11   6   4        1.05        1.21      1.24 o 
  -9   7   4        4.21        4.34      1.50 o 
  -8   7   4      418.08      414.34     15.44 o 
  -7   7   4       73.92       66.98      2.22 o 
  -6   7   4       58.40       57.42      3.51 o 
  -5   7   4      442.86      447.57      4.70 o 
  -4   7   4      493.30      474.92     19.58 o 
  -3   7   4       87.66      113.62      6.76 o 
  -2   7   4      109.94      105.70      6.55 o 
  -1   7   4      211.87      228.39      7.36 o 
   0   7   4     2002.77     2042.54     38.95 o 
   1   7   4     2850.07     3099.29     74.77 o 
   2   7   4      231.14      237.53     11.44 o 
   3   7   4      239.56      223.66      8.17 o 
   4   7   4      619.95      646.79     17.26 o 
   5   7   4        3.27        3.06      4.63 o 
   6   7   4        0.80        0.66      2.79 o 
   7   7   4      409.68      392.08     13.62 o 
   8   7   4      202.43      197.88      4.83 o 
   9   7   4        0.04        0.46      1.79 o 
  10   7   4        0.61        1.27      1.51 o 
  11   7   4       10.63       10.65      1.26 o 
  -9   8   4       27.76       32.92      2.38 o 
  -8   8   4       51.74       55.82      2.37 o 
  -7   8   4       66.57       50.97      1.89 o 
  -6   8   4      126.92      130.13      6.52 o 
  -5   8   4      131.18      115.42      2.91 o 
  -4   8   4        0.10        1.16      1.16 o 
  -3   8   4      204.90      204.50     10.34 o 
  -2   8   4      375.03      338.56     18.60 o 
  -1   8   4       11.00       17.57      2.29 o 
   0   8   4       72.41       64.92      4.90 o 
   1   8   4       53.18       54.49      5.85 o 
   2   8   4        2.09        1.70      3.97 o 
   3   8   4      173.23      199.65     11.86 o 
   4   8   4       47.68       42.71      7.04 o 
   5   8   4       18.53       22.78      4.02 o 
   6   8   4       57.63       63.23      3.50 o 
   7   8   4       12.76       11.42      2.98 o 
   8   8   4      171.28      177.26      5.81 o 
   9   8   4       51.36       58.90      3.44 o 
  10   8   4        6.88        7.86      1.38 o 
  -8   9   4       29.38       34.11      2.09 o 
  -7   9   4      217.32      229.55      4.20 o 
  -6   9   4       21.28       24.74      1.77 o 
  -5   9   4       29.74       29.45      1.66 o 
  -4   9   4      158.14      154.49      4.58 o 
  -3   9   4       51.28       50.43      1.91 o 
  -2   9   4      168.13      167.56      4.66 o 
  -1   9   4      606.50      597.56     11.82 o 
   0   9   4      294.87      304.37      6.73 o 
   1   9   4        9.43        7.25      1.89 o 
   2   9   4      859.05      883.53     14.21 o 
   3   9   4      521.82      479.68      7.52 o 
   4   9   4       12.40       14.16      2.88 o 
   5   9   4       16.55       12.06      2.15 o 
   6   9   4        6.01        4.08      1.95 o 
   7   9   4       81.83       79.06      3.42 o 
   8   9   4       75.06       84.32      4.99 o 
   9   9   4       11.41        7.86      2.26 o 
  10   9   4       31.87       35.19      2.44 o 
  -8  10   4       29.96       25.58      1.54 o 
  -7  10   4       45.23       46.50      1.78 o 
  -6  10   4      139.23      147.26      3.14 o 
  -5  10   4       11.32        9.90      1.31 o 
  -4  10   4      467.07      460.89      5.34 o 
  -3  10   4        0.52       -0.04      1.54 o 
  -2  10   4       98.18       94.66      2.60 o 
  -1  10   4        7.24        6.57      1.44 o 
   0  10   4       12.98       13.44      1.49 o 
   1  10   4       58.55       55.49      3.62 o 
   2  10   4      645.63      678.79      7.94 o 
   3  10   4      536.00      532.82      6.73 o 
   4  10   4      194.17      220.82      4.12 o 
   5  10   4       37.91       33.68      2.80 o 
   6  10   4        2.73        2.23      1.74 o 
   7  10   4        1.38        4.52      2.52 o 
   8  10   4        1.24       -0.38      2.25 o 
   9  10   4        0.52       -0.22      1.92 o 
  -7  11   4       62.46       55.85      1.67 o 
  -6  11   4       14.69       11.75      1.38 o 
  -5  11   4      107.55      113.85      3.04 o 
  -4  11   4       14.09        8.80      1.38 o 
  -3  11   4       77.23       89.05      2.57 o 
  -2  11   4      640.88      618.78     10.37 o 
  -1  11   4      537.87      550.87      6.99 o 
   0  11   4      117.37      105.13      3.45 o 
   1  11   4        9.58        8.92      1.68 o 
   2  11   4        3.33        3.19      1.64 o 
   3  11   4       53.46       52.32      2.63 o 
   4  11   4        5.58        5.80      1.63 o 
   5  11   4       69.95       67.39      2.76 o 
   6  11   4       19.97       22.45      1.94 o 
   7  11   4        9.26        7.10      2.45 o 
   8  11   4      118.88      129.94      4.34 o 
   9  11   4        0.02        0.13      1.76 o 
  -6  12   4        0.01        1.22      1.19 o 
  -5  12   4       21.16       23.55      1.59 o 
  -4  12   4       24.73       25.27      1.61 o 
  -3  12   4       64.65       54.77      2.30 o 
  -2  12   4      228.27      215.75      4.38 o 
  -1  12   4      557.58      574.80      6.67 o 
   0  12   4        0.33        1.23      1.51 o 
   1  12   4        1.76        5.94      1.62 o 
   2  12   4      233.08      232.13      6.15 o 
   3  12   4      313.49      330.23      5.28 o 
   4  12   4       75.05       74.15      2.51 o 
   5  12   4      254.00      267.40      4.65 o 
   6  12   4        4.11        3.11      1.64 o 
   7  12   4       46.44       45.90      3.05 o 
   8  12   4        5.02        2.11      2.01 o 
  -5  13   4       21.76       21.33      2.51 o 
  -4  13   4       41.97       49.04      1.81 o 
  -3  13   4        2.14        2.94      1.36 o 
  -2  13   4        4.67        8.03      1.61 o 
  -1  13   4       34.15       31.71      1.74 o 
   0  13   4        0.85        2.50      1.71 o 
   1  13   4      215.18      219.83      4.74 o 
   2  13   4       48.79       49.84      2.18 o 
   3  13   4      110.92      114.47      3.43 o 
   4  13   4      121.09      132.06      4.45 o 
   5  13   4        5.72        8.01      2.53 o 
   6  13   4        1.89        1.24      1.59 o 
   7  13   4       50.48       50.67      2.87 o 
  -4  14   4        0.03        0.93      1.11 o 
  -3  14   4       27.99       26.02      1.60 o 
  -2  14   4        5.49        2.94      1.37 o 
  -1  14   4        0.32       -0.30      1.52 o 
   0  14   4        0.72        0.71      1.33 o 
   1  14   4       26.64       27.24      2.10 o 
   2  14   4       36.81       37.49      2.29 o 
   3  14   4        2.81        2.63      1.40 o 
   4  14   4       15.30       16.36      1.56 o 
   5  14   4        0.21       -0.17      1.29 o 
   6  14   4       47.83       48.13      1.95 o 
  -3  15   4        0.21       -0.09      0.97 o 
  -2  15   4        0.21        0.67      1.14 o 
  -1  15   4       56.80       63.32      2.39 o 
   0  15   4       12.48       10.47      1.58 o 
   1  15   4        0.51        0.57      1.16 o 
   2  15   4       16.59       16.05      1.93 o 
   3  15   4      104.03      114.29      3.30 o 
   4  15   4        7.43        4.82      1.27 o 
   5  15   4       20.80       19.23      1.31 o 
   0  16   4       45.28       43.70      2.24 o 
   1  16   4        4.44        2.78      1.23 o 
   2  16   4        2.71        0.21      1.00 o 
  -4 -14   5       20.84       24.52      2.26 o 
  -3 -14   5        9.85       11.13      2.20 o 
  -2 -14   5      174.13      180.41      7.34 o 
  -6 -13   5       46.50       48.74      2.09 o 
  -5 -13   5       23.03       23.34      1.98 o 
  -4 -13   5       26.65       28.25      2.23 o 
  -3 -13   5       96.23      104.24      4.70 o 
  -2 -13   5        0.15        0.24      2.27 o 
  -1 -13   5       22.42       29.07      4.59 o 
   6 -13   5       80.84       74.04      2.97 o 
  -6 -12   5        1.53        2.15      1.21 o 
  -5 -12   5        0.16        0.22      1.34 o 
  -4 -12   5        2.46        5.27      1.60 o 
  -3 -12   5      103.55      111.82      3.10 o 
  -2 -12   5      120.22      112.32      5.44 o 
  -1 -12   5        7.00        6.14      2.92 o 
   5 -12   5      146.15      134.53      6.77 o 
   6 -12   5       12.35        9.33      2.47 o 
   7 -12   5       85.14       78.78      3.74 o 
  -7 -11   5        0.42        0.46      1.41 o 
  -6 -11   5      112.15      112.53     13.32 o 
  -5 -11   5       77.74       80.76      8.46 o 
  -4 -11   5        0.30        1.42      1.29 o 
  -3 -11   5      147.76      144.03      9.96 o 
  -2 -11   5      128.60      110.78      3.93 o 
  -1 -11   5      663.19      597.70     11.78 o 
   0 -11   5       21.61       27.83      4.51 o 
   4 -11   5        8.17       13.01      2.80 o 
   5 -11   5       15.68       16.78      2.68 o 
   6 -11   5        7.72       10.77      1.92 o 
   7 -11   5       40.44       35.21      1.92 o 
   8 -11   5       36.53       30.35      2.62 o 
  -8 -10   5        2.21        1.93      1.35 o 
  -7 -10   5       31.18       33.69      3.60 o 
  -6 -10   5      122.45      144.30     14.58 o 
  -5 -10   5       87.70       78.43      6.63 o 
  -4 -10   5      230.62      205.24     14.42 o 
  -3 -10   5      193.66      214.78     13.01 o 
  -2 -10   5        1.75        1.42      1.31 o 
  -1 -10   5      214.49      198.12      5.39 o 
   0 -10   5      493.93      443.38     15.71 o 
   3 -10   5      226.81      224.92     14.84 o 
   4 -10   5      280.48      267.94      8.01 o 
   5 -10   5      100.23       93.64      3.45 o 
   6 -10   5       23.10       33.50      2.05 o 
   7 -10   5       41.51       34.02      1.92 o 
   8 -10   5       81.19       89.97      3.09 o 
  -8  -9   5       99.27       91.27     11.04 o 
  -7  -9   5       20.84       16.88      1.87 o 
  -6  -9   5       28.90       22.90      2.14 o 
  -5  -9   5      135.82      151.62     11.83 o 
  -4  -9   5      294.33      299.95      5.10 o 
  -3  -9   5      422.61      394.03      4.40 o 
  -2  -9   5        6.97        8.90      1.59 o 
  -1  -9   5      702.98      645.14     20.49 o 
   0  -9   5       67.82       75.61      6.72 o 
   1  -9   5       17.96       19.28      3.14 o 
   2  -9   5      208.44      172.42      8.78 o 
   3  -9   5       28.57       25.72      2.51 o 
   4  -9   5      220.83      212.25      4.93 o 
   5  -9   5      376.03      357.38      5.04 o 
   6  -9   5        0.38       -0.28      1.50 o 
   7  -9   5      100.19       87.78      2.76 o 
   8  -9   5       27.11       37.94      2.22 o 
   9  -9   5       13.46       19.11      1.79 o 
  -9  -8   5        6.28        5.50      1.78 o 
  -8  -8   5      429.97      487.02      6.59 o 
  -7  -8   5       90.80       94.30     11.05 o 
  -6  -8   5      299.43      301.17      4.81 o 
  -5  -8   5        0.85        1.82      1.23 o 
  -4  -8   5      363.50      384.85      4.22 o 
  -3  -8   5        3.06        1.68      1.97 o 
  -2  -8   5      149.86      113.62      5.73 o 
  -1  -8   5        2.27        0.95      2.12 o 
   0  -8   5      154.43      155.83      8.21 o 
   1  -8   5       56.08       57.95      5.57 o 
   2  -8   5      716.58      664.14     16.31 o 
   3  -8   5     1125.17     1072.33     19.27 o 
   4  -8   5       12.39       15.90      2.27 o 
   5  -8   5      365.00      337.91      4.93 o 
   6  -8   5      125.63      140.17      3.61 o 
   7  -8   5      184.04      190.34      3.57 o 
   8  -8   5       15.83       14.53      1.48 o 
   9  -8   5       56.03       65.34      2.82 o 
  10  -8   5        0.28        0.49      1.25 o 
  -9  -7   5       30.62       40.06      4.22 o 
  -8  -7   5       58.88       61.72      8.33 o 
  -7  -7   5      217.83      229.87      4.91 o 
  -6  -7   5       15.32       16.93      2.00 o 
  -5  -7   5       20.26       20.69      1.81 o 
  -4  -7   5      500.13      474.44     11.22 o 
  -3  -7   5      419.22      460.19     12.26 o 
  -2  -7   5        0.60        1.57      2.14 o 
  -1  -7   5        9.18       16.71      2.21 o 
   0  -7   5      561.68      524.18     16.75 o 
   1  -7   5      122.31      117.41      7.70 o 
   2  -7   5      142.78      153.17      6.21 o 
   3  -7   5     1089.55     1029.51     18.40 o 
   4  -7   5     1007.48      878.91     32.90 o 
   5  -7   5      309.03      289.29      6.54 o 
   6  -7   5      146.44      133.31      2.75 o 
   7  -7   5        9.98        9.23      1.44 o 
   8  -7   5      113.45      114.53      2.72 o 
   9  -7   5        3.48        3.02      1.44 o 
  10  -7   5       36.92       34.67      1.79 o 
 -10  -6   5       25.29       26.14      2.34 o 
  -9  -6   5       28.87       35.49      5.20 o 
  -8  -6   5        0.25        0.81      1.48 o 
  -7  -6   5       19.55       17.90      3.03 o 
  -6  -6   5      275.25      237.02      5.84 o 
  -5  -6   5      822.91      777.73     11.75 o 
  -4  -6   5      361.48      316.37     10.12 o 
  -3  -6   5      128.77      129.00      5.88 o 
  -2  -6   5       78.53       94.21      7.24 o 
  -1  -6   5       26.56       22.32      3.33 o 
   0  -6   5        0.18        2.05      1.83 o 
   1  -6   5     3179.21     3055.79     48.34 o 
   2  -6   5      124.90      104.24      3.70 o 
   3  -6   5       34.60       46.12      3.62 o 
   4  -6   5     1116.56     1165.80     20.48 o 
   5  -6   5      675.61      616.56     24.84 o 
   6  -6   5        3.40        4.53      1.39 o 
   7  -6   5       22.46       20.65      1.67 o 
   8  -6   5      108.43      111.23      2.77 o 
   9  -6   5        1.03        1.03      1.35 o 
  10  -6   5       41.57       44.08      2.06 o 
 -10  -5   5       28.52       32.51      3.24 o 
  -9  -5   5        0.20        1.14      1.69 o 
  -8  -5   5       70.75       57.39      8.69 o 
  -7  -5   5      145.11      136.13     10.49 o 
  -6  -5   5       81.38       68.94      5.41 o 
  -5  -5   5      351.28      330.77      8.98 o 
  -4  -5   5      305.53      276.21     16.51 o 
  -3  -5   5      957.92      933.82     37.38 o 
  -2  -5   5      966.27      966.71     24.76 o 
  -1  -5   5        3.61        2.49      1.59 o 
   0  -5   5       98.06       74.67      4.26 o 
   1  -5   5      453.47      464.44     16.23 o 
   2  -5   5      759.24      614.65     15.98 o 
   3  -5   5      179.99      161.76      8.32 o 
   4  -5   5      202.50      201.67      6.67 o 
   5  -5   5      234.02      272.82     31.50 o 
   6  -5   5       36.92       24.16      3.62 o 
   7  -5   5       39.11       44.20      1.67 o 
   8  -5   5       84.62       87.97      2.39 o 
   9  -5   5      151.84      151.91      3.86 o 
  10  -5   5        0.62        2.00      1.24 o 
  11  -5   5       38.56       38.97      2.14 o 
 -10  -4   5       21.90       21.87      2.41 o 
  -9  -4   5        8.06        9.30      1.79 o 
  -8  -4   5       65.73       64.85      6.12 o 
  -7  -4   5       25.61       22.69      2.20 o 
  -6  -4   5       52.02       52.51      6.20 o 
  -5  -4   5       53.17       72.82     13.55 o 
  -4  -4   5        6.01       13.09      2.48 o 
  -3  -4   5       95.27       50.53      3.64 o 
  -2  -4   5     2661.05     2820.68     51.37 o 
  -1  -4   5      280.18      251.95      7.45 o 
   0  -4   5      343.59      288.74      8.20 o 
   1  -4   5      897.47      913.93     33.28 o 
   2  -4   5        1.18        0.80      2.23 o 
   3  -4   5      598.04      656.17     19.08 o 
   4  -4   5      157.27      164.14      6.02 o 
   5  -4   5      378.27      408.14      9.90 o 
   6  -4   5      638.20      669.11     31.08 o 
   7  -4   5        1.68        3.63      1.15 o 
   8  -4   5      174.82      188.92      3.55 o 
   9  -4   5      187.23      189.96      3.91 o 
  10  -4   5      138.89      131.55      2.58 o 
  11  -4   5       15.35       13.98      1.62 o 
 -10  -3   5       20.80       23.90      1.76 o 
  -9  -3   5       87.00       86.85      6.11 o 
  -8  -3   5        0.48        1.39      1.58 o 
  -7  -3   5        4.63        7.01      1.82 o 
  -6  -3   5       37.99       41.69      5.48 o 
  -5  -3   5       17.41       16.65      2.89 o 
  -4  -3   5      402.42      422.88      9.30 o 
  -3  -3   5        7.84        6.70      1.68 o 
  -2  -3   5      103.46       90.80      3.79 o 
  -1  -3   5      116.36      121.95      6.08 o 
   0  -3   5      397.26      376.15      8.97 o 
   1  -3   5      328.70      303.14     11.30 o 
   2  -3   5     2955.54     3165.72     79.41 o 
   3  -3   5      258.45      255.16     11.58 o 
   4  -3   5      234.70      243.68      8.58 o 
   5  -3   5      223.47      197.67      6.60 o 
   6  -3   5     1139.42     1170.93     38.83 o 
   7  -3   5      141.95      127.30      3.16 o 
   8  -3   5      456.75      428.97      4.13 o 
   9  -3   5      171.78      151.19      3.15 o 
  10  -3   5       88.20       88.32      2.64 o 
  11  -3   5       47.38       48.30      1.90 o 
 -10  -2   5        0.53        2.23      1.38 o 
  -9  -2   5        0.39        1.12      1.60 o 
  -8  -2   5       95.37       83.27      5.80 o 
  -7  -2   5      215.55      190.67     12.56 o 
  -6  -2   5       60.66       63.95      6.21 o 
  -5  -2   5       26.08       24.45      4.86 o 
  -4  -2   5      778.74      798.75     15.87 o 
  -3  -2   5       10.52       21.50      3.50 o 
  -2  -2   5       99.40      128.54      5.67 o 
  -1  -2   5      134.37      102.07      5.13 o 
   0  -2   5      205.06      268.18      6.58 o 
   1  -2   5        5.42        4.19      1.97 o 
   2  -2   5      300.33      367.06     13.03 o 
   3  -2   5       23.93       13.75      3.32 o 
   4  -2   5      183.82      206.23      7.48 o 
   5  -2   5      519.61      489.63     10.59 o 
   6  -2   5      117.17      100.35      5.36 o 
   7  -2   5      561.27      550.04     23.93 o 
   8  -2   5        8.83       10.10      1.54 o 
   9  -2   5       25.28       31.69      1.70 o 
  10  -2   5       85.94       82.50      2.25 o 
  11  -2   5       13.33       13.25      1.34 o 
 -10  -1   5      264.52      299.31     14.20 o 
  -9  -1   5       10.79        9.63      1.60 o 
  -8  -1   5       21.90       23.32      2.03 o 
  -7  -1   5      110.05       96.52      7.81 o 
  -6  -1   5      306.28      318.14     11.84 o 
  -5  -1   5       86.31       95.95      6.95 o 
  -4  -1   5        3.62        5.79      3.18 o 
  -3  -1   5        6.49        6.53      2.93 o 
  -2  -1   5     5571.78     5861.64    153.75 o 
  -1  -1   5       51.06       67.95      2.95 o 
   0  -1   5     3886.02     3708.30     66.11 o 
   1  -1   5      274.34      318.40     11.62 o 
   2  -1   5     2674.45     2632.64     66.74 o 
   3  -1   5        5.65       12.16      2.73 o 
   4  -1   5      629.45      762.09     22.81 o 
   5  -1   5       66.54       82.43      4.48 o 
   6  -1   5      874.07      834.30     15.68 o 
   7  -1   5       55.25       51.30      7.79 o 
   8  -1   5      145.72      138.97      4.64 o 
   9  -1   5      113.23      108.59      3.08 o 
  10  -1   5       58.39       54.45      1.92 o 
  11  -1   5       56.77       53.13      2.79 o 
 -10   0   5        1.57        1.19      1.48 o 
  -9   0   5      142.79      142.68      6.72 o 
  -8   0   5       12.61       11.59      1.86 o 
  -7   0   5        0.25        1.68      1.62 o 
  -6   0   5      182.61      207.48      8.58 o 
  -5   0   5      218.37      195.13     10.75 o 
  -4   0   5       12.52       19.63      2.73 o 
  -3   0   5      166.88      177.84      7.18 o 
  -2   0   5     3768.59     3911.51     70.22 o 
  -1   0   5     1324.67     1167.16     25.98 o 
   0   0   5      297.99      304.22      6.92 o 
   1   0   5        0.52        0.72      1.34 o 
   2   0   5     3295.15     3634.46     90.04 o 
   3   0   5      109.78      118.33      7.22 o 
   4   0   5      419.75      443.68     15.69 o 
   5   0   5        3.96        9.62      3.72 o 
   6   0   5     1464.92     1454.20     42.89 o 
   7   0   5       49.23       48.29      7.51 o 
   8   0   5       93.36       91.40      2.92 o 
   9   0   5      522.05      511.78      5.94 o 
  10   0   5       17.57       22.53      1.74 o 
  11   0   5       19.89       18.20      1.41 o 
 -10   1   5       71.40       86.82      2.98 o 
  -9   1   5        4.77        4.18      1.79 o 
  -8   1   5        0.31       -0.67      1.62 o 
  -7   1   5        4.52        7.32      1.39 o 
  -6   1   5       65.28       77.50      6.12 o 
  -5   1   5       22.99       13.95      4.69 o 
  -4   1   5       87.27       77.36      4.96 o 
  -3   1   5      901.10      862.75     17.14 o 
  -2   1   5       16.09        8.76      4.68 o 
  -1   1   5       42.65       34.80     11.78 o 
   0   1   5       28.20       22.23      2.04 o 
   1   1   5      208.23      322.98      7.85 o 
   2   1   5      796.10      911.47     18.55 o 
   3   1   5      159.77      156.12      8.38 o 
   5   1   5        1.70        2.34      2.20 o 
   6   1   5       10.40       17.20      4.84 o 
   7   1   5      684.93      597.21     23.14 o 
   8   1   5        0.12        0.16      1.73 o 
   9   1   5       70.56       79.07      3.46 o 
  10   1   5        6.54        6.56      1.69 o 
  11   1   5      382.09      408.24      5.77 o 
  12   1   5       83.51       86.39      2.12 o 
 -10   2   5       14.48       16.59      1.74 o 
  -9   2   5       23.99       19.48      2.21 o 
  -8   2   5       31.68       29.08      1.83 o 
  -7   2   5      334.04      312.75      7.19 o 
  -6   2   5      600.75      552.51     11.16 o 
  -5   2   5       99.34       89.96      5.79 o 
  -4   2   5      603.75      597.61     23.22 o 
  -3   2   5      379.23      443.97     10.61 o 
  -2   2   5     3277.07     3290.87     59.18 o 
  -1   2   5     1290.18     1334.42     25.29 o 
   0   2   5        2.98        7.90      1.63 o 
   1   2   5      230.66      318.14      8.24 o 
   2   2   5      454.31      501.06     15.48 o 
   3   2   5      432.52      461.10     11.05 o 
   4   2   5     1301.75     1518.81     42.07 o 
   5   2   5      270.77      299.85     13.47 o 
   6   2   5       68.67       65.43      6.95 o 
   7   2   5        1.73        1.32      5.05 o 
   8   2   5       11.85       12.73      1.98 o 
   9   2   5        8.20        9.12      1.89 o 
  10   2   5      233.22      242.93      4.84 o 
  11   2   5      115.80      106.75      4.03 o 
 -10   3   5        7.88        4.33      2.15 o 
  -9   3   5       65.49       68.28      2.57 o 
  -8   3   5       82.94       70.76      2.50 o 
  -7   3   5       14.02       10.92      1.30 o 
  -6   3   5       11.90       10.68      1.64 o 
  -4   3   5        3.02        2.02      1.96 o 
  -3   3   5        0.78        3.04      1.65 o 
  -2   3   5     1027.80     1038.53     20.00 o 
  -1   3   5      180.13      151.12      4.57 o 
   0   3   5       80.27       71.07      4.00 o 
   1   3   5     1311.68     1521.29     29.95 o 
   2   3   5      280.15      305.14     12.20 o 
   3   3   5        1.48        3.65      1.58 o 
   4   3   5      399.29      443.55     16.40 o 
   5   3   5      135.43      112.50      8.77 o 
   6   3   5     1622.87     1618.54     45.42 o 
   8   3   5      309.89      294.09      6.42 o 
   9   3   5       69.16       65.04      3.58 o 
  10   3   5       30.21       32.66      2.04 o 
  11   3   5       56.99       55.25      2.67 o 
 -10   4   5      105.58       96.17      5.31 o 
  -9   4   5        1.08        0.93      1.70 o 
  -8   4   5      159.68      166.00      3.89 o 
  -7   4   5      212.94      227.74      4.17 o 
  -6   4   5      643.73      571.29     12.92 o 
  -4   4   5      243.75      212.37     11.73 o 
  -3   4   5       87.84      162.14      4.64 o 
  -2   4   5      224.45      260.85     10.50 o 
  -1   4   5     2461.39     2787.30     58.16 o 
   0   4   5      107.90       91.73      3.73 o 
   1   4   5      666.24      620.33     14.59 o 
   2   4   5      679.09      704.30     22.35 o 
   3   4   5     4243.19     4535.57     82.88 o 
   4   4   5      299.29      350.14      8.61 o 
   5   4   5      688.84      706.95     23.80 o 
   6   4   5      256.18      269.38     10.06 o 
   7   4   5      412.09      388.45     18.58 o 
   8   4   5       24.46       22.89      2.19 o 
   9   4   5       15.35       17.35      2.04 o 
  10   4   5       66.04       63.87      2.81 o 
  11   4   5      143.10      134.86      3.36 o 
 -10   5   5        2.03        2.18      1.28 o 
  -9   5   5       17.72       13.03      1.91 o 
  -8   5   5       27.19       31.35      2.16 o 
  -7   5   5       24.32       19.62      1.88 o 
  -6   5   5       37.85       30.39      2.05 o 
  -5   5   5        0.04       -1.50      3.82 o 
  -4   5   5       17.37       20.99      4.29 o 
  -3   5   5       59.91       61.78      3.70 o 
  -2   5   5       64.42       40.29      3.66 o 
  -1   5   5      680.33      828.91     18.76 o 
   0   5   5     1822.50     2309.13     44.37 o 
   1   5   5      606.77      634.18     15.41 o 
   2   5   5     3503.80     3918.74     98.14 o 
   3   5   5     1171.59     1102.64     32.66 o 
   4   5   5        1.61        3.63      3.56 o 
   5   5   5       76.78       95.02      8.64 o 
   6   5   5     1304.52     1419.45     42.52 o 
   7   5   5      251.01      219.72      4.96 o 
   8   5   5       61.24       59.96      2.88 o 
   9   5   5      105.91       87.15      4.13 o 
  10   5   5      118.80      119.08      3.56 o 
  11   5   5      102.17       98.21      2.83 o 
  -9   6   5       44.20       49.16      2.47 o 
  -8   6   5       91.73      111.40      2.91 o 
  -7   6   5      156.79      144.48      3.21 o 
  -6   6   5       46.48       43.64      3.13 o 
  -5   6   5      627.68      607.20      6.16 o 
  -4   6   5      347.89      353.26     14.32 o 
  -3   6   5       13.21       18.43      3.08 o 
  -2   6   5        0.20        2.32      2.03 o 
  -1   6   5      307.75      298.52      7.84 o 
   0   6   5     1241.33     1097.63     23.68 o 
   1   6   5       41.80       52.88      5.93 o 
   2   6   5      468.70      451.64     17.21 o 
   3   6   5      593.06      631.38     15.09 o 
   4   6   5       52.63       43.89      3.01 o 
   5   6   5       11.89       17.87      5.44 o 
   6   6   5        4.56        6.18      5.19 o 
   7   6   5      116.14      111.82      4.32 o 
   8   6   5       19.05       16.12      2.13 o 
   9   6   5       14.99       14.20      2.02 o 
  10   6   5      169.86      170.27      4.43 o 
  11   6   5       19.42       19.18      1.58 o 
  -9   7   5        2.10        2.25      1.72 o 
  -8   7   5        7.58       11.10      1.54 o 
  -7   7   5      182.86      183.19      5.05 o 
  -6   7   5        0.23       -0.29      1.49 o 
  -5   7   5      202.66      210.45      3.72 o 
  -4   7   5      528.71      482.69      6.02 o 
  -3   7   5      106.59      115.79      7.81 o 
  -2   7   5       38.85       37.32      3.93 o 
  -1   7   5       12.88       16.15      3.01 o 
   0   7   5       17.78       21.85      3.15 o 
   1   7   5      872.71      867.45     27.78 o 
   2   7   5       27.71       31.66      5.50 o 
   3   7   5      681.28      677.96     23.58 o 
   4   7   5       87.49       87.13      4.95 o 
   5   7   5       14.71       19.82      5.96 o 
   6   7   5        0.56        5.29      2.90 o 
   7   7   5      707.27      653.39     12.23 o 
   8   7   5       77.38       77.54      3.76 o 
   9   7   5      203.17      201.45      4.79 o 
  10   7   5        0.67        0.42      1.41 o 
  11   7   5       11.84        9.02      1.20 o 
  -9   8   5        0.50        3.44      1.61 o 
  -8   8   5       63.85       65.75      2.67 o 
  -7   8   5       30.21       26.68      1.60 o 
  -6   8   5       64.83       63.29      2.35 o 
  -5   8   5      112.44      122.96      5.18 o 
  -4   8   5      429.32      421.61      4.28 o 
  -3   8   5        9.66        7.30      2.01 o 
  -2   8   5       66.89       62.64      6.49 o 
  -1   8   5        0.72       -0.26      1.68 o 
   0   8   5      731.44      710.05     11.99 o 
   1   8   5     1360.80     1371.13     19.18 o 
   2   8   5      483.90      476.16     16.33 o 
   3   8   5      225.85      209.08      5.36 o 
   4   8   5       17.64       18.59      3.14 o 
   5   8   5      142.14      133.69     11.64 o 
   6   8   5       17.75       18.23      3.36 o 
   7   8   5      451.34      450.96     11.32 o 
   8   8   5        1.24       -1.69      2.93 o 
   9   8   5       18.88       18.18      2.01 o 
  10   8   5       16.36       15.06      1.59 o 
  -8   9   5        0.58        0.06      1.46 o 
  -7   9   5      116.71      120.57      3.16 o 
  -6   9   5        1.15        1.11      1.42 o 
  -5   9   5       97.42      101.00      2.87 o 
  -4   9   5      358.14      327.85      4.48 o 
  -3   9   5      118.50      114.99      2.36 o 
  -2   9   5      308.65      298.43      4.61 o 
  -1   9   5       25.33       31.51      2.63 o 
   0   9   5      475.20      468.34      9.45 o 
   1   9   5      303.06      328.13      6.67 o 
   2   9   5       33.11       28.96      2.99 o 
   3   9   5      166.70      150.60      5.05 o 
   4   9   5      121.03      120.83      2.91 o 
   5   9   5      508.31      494.44     12.08 o 
   6   9   5        2.63        6.70      2.42 o 
   7   9   5      124.06      115.67      4.63 o 
   8   9   5      207.26      228.15      5.95 o 
   9   9   5       63.94       57.86      3.31 o 
  10   9   5       28.91       41.81      3.56 o 
  -7  10   5       10.68        7.50      1.07 o 
  -6  10   5       41.90       42.57      2.12 o 
  -5  10   5       12.58        9.24      1.40 o 
  -4  10   5        6.77        7.28      1.57 o 
  -3  10   5      783.21      780.38      8.20 o 
  -2  10   5       77.86       81.25      2.67 o 
  -1  10   5      308.81      278.12      3.96 o 
   0  10   5       48.54       50.20      1.80 o 
   1  10   5      358.28      322.04      7.48 o 
   2  10   5       19.24       22.49      2.23 o 
   3  10   5      443.67      435.77      5.51 o 
   4  10   5      120.82      131.84      3.64 o 
   5  10   5      248.36      235.36      4.33 o 
   6  10   5        0.27       -0.32      2.53 o 
   7  10   5        2.35        1.58      3.22 o 
   8  10   5       12.71       10.11      3.33 o 
   9  10   5       60.72       63.44      3.26 o 
  -7  11   5        1.27        1.37      0.93 o 
  -6  11   5       29.88       30.29      1.66 o 
  -5  11   5        0.04        0.10      1.24 o 
  -4  11   5      362.62      357.80      5.21 o 
  -3  11   5       50.75       51.80      2.66 o 
  -2  11   5        0.98        3.17      1.82 o 
  -1  11   5       77.35       81.21      2.87 o 
   0  11   5      489.84      465.46      8.68 o 
   1  11   5      125.92      131.00      4.08 o 
   2  11   5      110.92      111.93      3.33 o 
   3  11   5        4.93        4.28      1.80 o 
   4  11   5       33.59       27.08      2.37 o 
   5  11   5      131.15      136.38      3.21 o 
   6  11   5       24.99       15.88      2.54 o 
   7  11   5        2.27       -1.24      3.23 o 
   8  11   5        0.08        0.65      1.91 o 
   9  11   5       86.98      102.34      4.84 o 
  -6  12   5       17.99       17.01      1.16 o 
  -5  12   5        9.35        6.85      1.33 o 
  -4  12   5        9.05       10.81      1.30 o 
  -3  12   5       53.18       68.78      2.58 o 
  -2  12   5       66.66       58.12      2.38 o 
  -1  12   5       24.85       20.96      2.16 o 
   0  12   5       16.40       14.58      1.92 o 
   1  12   5       44.06       52.63      2.37 o 
   2  12   5      184.39      212.56      4.76 o 
   3  12   5        0.07        0.92      1.77 o 
   4  12   5      414.00      440.00      6.25 o 
   5  12   5       35.69       39.16      5.20 o 
   6  12   5      241.08      236.46      8.28 o 
   7  12   5        2.86        3.23      2.16 o 
   8  12   5      204.95      234.28      5.24 o 
  -5  13   5       43.86       47.15      5.94 o 
  -4  13   5        3.39        3.13      1.14 o 
  -3  13   5        2.99        0.66      1.29 o 
  -2  13   5        2.48        2.96      1.50 o 
  -1  13   5       38.83       39.03      2.85 o 
   0  13   5       25.59       24.15      1.88 o 
   1  13   5       84.24       84.09      4.11 o 
   2  13   5       50.34       57.12      2.45 o 
   3  13   5       41.99       42.64      2.30 o 
   4  13   5        4.11        3.77      1.70 o 
   5  13   5       65.23       68.23      2.81 o 
   6  13   5       25.64       24.05      2.11 o 
   7  13   5       45.26       42.06      2.24 o 
  -4  14   5       25.41       31.95      1.92 o 
  -3  14   5       26.40       23.84      1.59 o 
  -2  14   5        3.03        2.37      1.31 o 
  -1  14   5        0.17        1.71      1.36 o 
   0  14   5        8.73        6.48      1.46 o 
   1  14   5        0.63        1.34      1.60 o 
   2  14   5      143.32      161.97      3.52 o 
   3  14   5       51.40       65.63      2.95 o 
   4  14   5        7.49        7.93      1.30 o 
   5  14   5        0.40       -0.56      1.16 o 
   6  14   5       11.72       14.71      1.50 o 
  -2  15   5        0.32        0.88      1.08 o 
  -1  15   5        1.11        1.03      1.19 o 
   0  15   5       18.16       14.11      1.43 o 
   1  15   5       15.16       19.31      1.49 o 
   2  15   5        2.05        1.55      1.43 o 
   3  15   5        5.95        5.08      1.37 o 
   4  15   5      102.19       92.09      2.99 o 
  -3 -14   6        0.11        0.30      2.21 o 
  -2 -14   6       11.50       10.34      2.99 o 
  -5 -13   6        9.41        9.42      1.92 o 
  -4 -13   6      122.12      121.61      4.60 o 
  -3 -13   6       35.42       35.21      2.97 o 
  -2 -13   6      112.55      118.77      6.59 o 
  -1 -13   6        7.58        9.55      3.50 o 
  -6 -12   6       20.23       20.67      1.49 o 
  -5 -12   6       38.25       45.77      2.09 o 
  -4 -12   6       79.45       92.80      3.42 o 
  -3 -12   6        0.25        1.49      1.39 o 
  -2 -12   6        1.51       -0.27      1.99 o 
  -1 -12   6      114.81      115.09      4.42 o 
   5 -12   6        1.20        0.81      1.70 o 
   6 -12   6      125.81      119.72      3.01 o 
  -7 -11   6       60.48       67.48      9.90 o 
  -6 -11   6       27.32       30.16      3.74 o 
  -5 -11   6        2.14        1.10      1.28 o 
  -4 -11   6       34.61       33.41      3.84 o 
  -3 -11   6        5.23        4.91      1.46 o 
  -2 -11   6      343.91      354.19      6.21 o 
  -1 -11   6        2.54        2.51      1.54 o 
   0 -11   6      292.14      260.67      5.89 o 
   4 -11   6      261.73      254.01      7.77 o 
   5 -11   6       69.06       66.09      3.20 o 
   6 -11   6       67.22       73.72      3.06 o 
   7 -11   6       28.17       34.41      2.15 o 
  -7 -10   6        0.70        0.65      1.23 o 
  -6 -10   6      100.95      126.78     13.16 o 
  -5 -10   6       21.30       21.37      2.08 o 
  -4 -10   6        0.98        0.37      1.19 o 
  -3 -10   6      177.98      163.68      9.83 o 
  -2 -10   6       60.40       76.13      6.00 o 
  -1 -10   6      368.94      372.92      5.47 o 
   0 -10   6      489.75      482.29      7.06 o 
   3 -10   6        0.22       -0.04      2.10 o 
   4 -10   6      458.91      455.23      9.83 o 
   5 -10   6      148.18      151.19      4.10 o 
   6 -10   6       28.49       26.93      2.20 o 
   7 -10   6       31.76       38.58      2.44 o 
   8 -10   6       67.17       69.44      2.68 o 
  -8  -9   6        7.08       10.45      3.36 o 
  -7  -9   6       13.76       17.09      2.27 o 
  -6  -9   6       18.04       15.90      1.87 o 
  -5  -9   6       31.18       35.97      2.22 o 
  -4  -9   6      103.50       96.59      5.22 o 
  -3  -9   6       13.16       14.76      1.55 o 
  -2  -9   6      414.17      377.34      4.90 o 
  -1  -9   6      382.23      382.26      5.27 o 
   0  -9   6      997.36      876.05     10.89 o 
   1  -9   6      632.04      561.50      6.59 o 
   2  -9   6      260.54      219.76     13.29 o 
   3  -9   6      196.15      219.17      4.32 o 
   4  -9   6      137.65      137.03      5.69 o 
   5  -9   6       18.42       16.24      2.07 o 
   6  -9   6      459.43      452.78      6.49 o 
   7  -9   6       21.06       21.38      1.79 o 
   8  -9   6       25.02       26.20      4.06 o 
   9  -9   6        4.43        7.93      1.46 o 
  -8  -8   6       34.80       38.54      5.79 o 
  -7  -8   6      461.91      491.37      6.68 o 
  -6  -8   6       53.16       52.20      4.48 o 
  -5  -8   6       79.73       71.44      4.68 o 
  -4  -8   6        0.68        0.27      1.10 o 
  -3  -8   6      537.32      487.64      8.09 o 
  -2  -8   6       56.01       62.33      2.06 o 
  -1  -8   6       22.42       17.06      2.74 o 
   0  -8   6       97.76      115.07      6.03 o 
   1  -8   6       42.80       41.70      4.89 o 
   2  -8   6        0.84        3.56      3.63 o 
   3  -8   6      198.23      202.74      8.03 o 
   4  -8   6      107.94      130.62     12.86 o 
   5  -8   6       57.76       50.15      2.72 o 
   6  -8   6      178.08      174.11      5.79 o 
   7  -8   6      123.20      113.16      3.09 o 
   8  -8   6        5.03        8.14      1.88 o 
   9  -8   6        0.46        0.07      1.39 o 
  -9  -7   6       20.59       22.30      3.78 o 
  -8  -7   6       55.43       66.08      9.52 o 
  -7  -7   6       19.17       14.79      2.32 o 
  -6  -7   6      207.23      209.79      3.79 o 
  -5  -7   6       93.04       90.32      6.15 o 
  -4  -7   6      140.39      155.27      9.37 o 
  -3  -7   6        7.17        4.64      2.16 o 
  -2  -7   6     1471.50     1522.43     40.45 o 
  -1  -7   6      142.04      161.08      7.72 o 
   0  -7   6        7.26       14.38      2.51 o 
   1  -7   6      359.58      311.43     11.71 o 
   2  -7   6      524.18      525.35     11.61 o 
   3  -7   6       23.08       25.09      3.36 o 
   4  -7   6      100.56       94.22      6.05 o 
   5  -7   6      405.71      372.14      4.50 o 
   6  -7   6       30.75       37.22      1.95 o 
   7  -7   6       60.00       68.78      2.35 o 
   8  -7   6        2.76        2.59      1.54 o 
   9  -7   6       89.97      101.53      2.96 o 
  10  -7   6       74.31       94.20      3.50 o 
  -9  -6   6        4.30        4.83      1.60 o 
  -8  -6   6        3.70        4.11      1.85 o 
  -7  -6   6        0.17        0.71      1.90 o 
  -6  -6   6        0.39        1.81      1.40 o 
  -5  -6   6        7.15        4.29      1.33 o 
  -4  -6   6        2.64        1.89      2.11 o 
  -3  -6   6      500.01      513.16     16.46 o 
  -2  -6   6        0.66        0.38      2.05 o 
  -1  -6   6        0.41        2.93      2.27 o 
   0  -6   6      117.30       95.00      5.15 o 
   1  -6   6      315.65      303.77     10.07 o 
   2  -6   6      874.17      853.91     12.47 o 
   3  -6   6      151.92      157.93      9.49 o 
   4  -6   6      801.78      779.81     16.43 o 
   5  -6   6       41.36       48.34      3.14 o 
   6  -6   6       83.56       93.45      2.26 o 
   7  -6   6       11.70       11.56      1.26 o 
   8  -6   6        2.43        2.86      1.28 o 
   9  -6   6        3.50        2.07      1.48 o 
  10  -6   6       15.16       15.04      1.50 o 
  -9  -5   6        3.67        5.09      1.69 o 
  -8  -5   6        8.22        7.67      1.80 o 
  -7  -5   6       19.97       19.51      2.25 o 
  -6  -5   6      145.73      143.16      9.38 o 
  -5  -5   6       10.13       13.28      1.97 o 
  -4  -5   6      221.27      203.85      7.20 o 
  -3  -5   6       89.96       94.35      7.42 o 
  -2  -5   6       34.11       29.77      3.98 o 
  -1  -5   6     1075.47     1130.89     26.12 o 
   0  -5   6      283.69      262.37     10.07 o 
   1  -5   6      638.07      643.43     12.94 o 
   2  -5   6      412.94      407.10      9.09 o 
   3  -5   6        0.52        1.38      2.04 o 
   4  -5   6      542.70      507.48     16.18 o 
   5  -5   6      930.90      941.84     25.84 o 
   6  -5   6      478.45      410.46      5.79 o 
   7  -5   6        5.89       11.99      1.27 o 
   8  -5   6       51.86       57.24      2.84 o 
   9  -5   6       62.50       64.65      1.94 o 
  10  -5   6       24.16       24.98      2.36 o 
 -10  -4   6        9.12       10.21      1.41 o 
  -9  -4   6       38.35       46.13      4.88 o 
  -8  -4   6        1.63        2.16      2.12 o 
  -7  -4   6        0.87       -0.49      1.65 o 
  -6  -4   6       16.95       14.77      2.65 o 
  -5  -4   6       44.10       39.82      3.92 o 
  -4  -4   6       63.82       51.74      3.89 o 
  -3  -4   6       12.05       10.42      2.02 o 
  -2  -4   6      540.89      534.61     16.30 o 
  -1  -4   6       28.36       33.57      2.43 o 
   0  -4   6      370.67      395.91     11.37 o 
   1  -4   6     2331.43     2664.62     49.69 o 
   2  -4   6      505.30      532.27     11.01 o 
   3  -4   6       16.81       23.55      2.01 o 
   4  -4   6      208.88      199.78      9.56 o 
   5  -4   6        4.02        0.58      2.25 o 
   6  -4   6       28.67       22.26      3.47 o 
   7  -4   6       61.12       65.58      2.08 o 
   8  -4   6      280.94      255.67      3.73 o 
   9  -4   6       59.10       62.83      2.20 o 
  10  -4   6       43.99       48.27      2.32 o 
  11  -4   6       41.66       45.09      3.53 o 
 -10  -3   6       12.52       14.20      2.13 o 
  -9  -3   6        6.59        4.76      1.54 o 
  -8  -3   6       58.79       63.52      3.88 o 
  -7  -3   6        2.15        1.42      1.75 o 
  -6  -3   6       75.19       69.74      6.10 o 
  -5  -3   6       13.64       22.69      2.93 o 
  -4  -3   6       86.16       88.11      3.71 o 
  -3  -3   6      126.19      142.31     18.65 o 
  -2  -3   6      213.73      214.23      6.34 o 
  -1  -3   6       18.90       19.64      2.52 o 
   0  -3   6      221.58      180.16      5.51 o 
   1  -3   6      853.45     1027.72     29.35 o 
   2  -3   6      605.15      704.19     22.53 o 
   3  -3   6      793.26      838.07     22.28 o 
   4  -3   6      260.73      204.89     10.37 o 
   5  -3   6      514.15      501.49     11.24 o 
   6  -3   6       81.37       54.75      6.13 o 
   7  -3   6        0.13        0.27      1.13 o 
   8  -3   6       18.01       18.77      1.40 o 
   9  -3   6       11.91       13.40      1.28 o 
  10  -3   6       84.85       82.79      3.53 o 
  11  -3   6       81.35       93.99      3.23 o 
 -10  -2   6        1.12       -0.32      1.34 o 
  -9  -2   6       17.48       19.07      1.90 o 
  -8  -2   6        1.26        1.93      1.58 o 
  -7  -2   6       77.04       73.16      4.67 o 
  -6  -2   6      400.31      382.94      6.04 o 
  -5  -2   6        0.53        2.77      3.40 o 
  -4  -2   6        1.24        3.61      1.98 o 
  -3  -2   6      676.26      726.73     15.30 o 
  -2  -2   6        7.04        8.30      1.78 o 
  -1  -2   6       16.49       22.11      1.95 o 
   0  -2   6      646.27      812.95     23.67 o 
   1  -2   6      331.04      317.14     12.32 o 
   2  -2   6        1.30        3.98      1.79 o 
   3  -2   6       63.67       70.70      4.36 o 
   4  -2   6      170.56      198.06     10.88 o 
   5  -2   6      239.35      234.32     12.70 o 
   6  -2   6      151.97      159.66     12.25 o 
   7  -2   6     1157.32     1076.75      8.40 o 
   8  -2   6       72.19       68.11      2.18 o 
   9  -2   6      126.69      122.93      2.77 o 
  10  -2   6       17.16       17.64      1.24 o 
  11  -2   6       66.91       61.76      3.10 o 
 -10  -1   6        8.19        7.07      1.53 o 
  -9  -1   6       86.92       97.46      6.91 o 
  -8  -1   6       51.37       48.34      2.54 o 
  -7  -1   6        6.64        3.25      2.08 o 
  -6  -1   6       34.42       39.55      4.32 o 
  -5  -1   6      564.12      557.80     16.02 o 
  -4  -1   6      184.86      124.07      8.37 o 
  -3  -1   6       86.46       72.12      3.25 o 
  -2  -1   6      194.65      212.26     11.02 o 
  -1  -1   6      643.92      607.11     12.18 o 
   0  -1   6       19.01       18.79      2.86 o 
   1  -1   6        2.29        8.29      2.68 o 
   2  -1   6        0.48        0.47      2.31 o 
   3  -1   6       43.14       57.32      3.37 o 
   5  -1   6       42.62       29.81      5.36 o 
   6  -1   6      122.75      112.88     10.06 o 
   7  -1   6      406.39      403.71      9.57 o 
   8  -1   6      349.72      363.45      5.00 o 
   9  -1   6      521.88      529.36      6.01 o 
  10  -1   6      143.76      143.39      2.81 o 
  11  -1   6       21.38       23.93      1.58 o 
 -10   0   6      209.50      239.01     14.06 o 
  -9   0   6        9.80       11.85      2.08 o 
  -8   0   6       66.16       63.06      3.12 o 
  -7   0   6       32.86       30.82      2.79 o 
  -6   0   6      233.68      217.44     17.84 o 
  -5   0   6        0.70        0.70      2.31 o 
  -4   0   6      137.82      110.95      8.79 o 
  -3   0   6     1076.00     1168.42     22.43 o 
  -2   0   6      283.01      320.70      7.64 o 
  -1   0   6      123.94      126.65      4.03 o 
   0   0   6        5.38        8.03      4.36 o 
   1   0   6       62.02       72.35      5.27 o 
   2   0   6      648.05      705.32     22.34 o 
   3   0   6       70.14       53.81      5.64 o 
   4   0   6      193.86      165.36      6.48 o 
   5   0   6        0.32        0.45      2.31 o 
   6   0   6      182.65      203.27     11.98 o 
   7   0   6       39.83       36.23      6.99 o 
   8   0   6      596.65      588.48      6.36 o 
   9   0   6        6.86        5.77      1.49 o 
  10   0   6      224.02      243.40      4.66 o 
  11   0   6        6.64        6.44      1.17 o 
 -10   1   6        0.05        0.25      1.45 o 
  -9   1   6      159.03      162.71      4.53 o 
  -8   1   6        1.66        0.92      1.63 o 
  -7   1   6       24.48       21.76      1.60 o 
  -6   1   6        4.69        2.96      1.41 o 
  -5   1   6      102.04       88.31      6.47 o 
  -4   1   6       76.81       76.99      7.35 o 
  -3   1   6     1177.62     1229.17     34.21 o 
  -2   1   6     2386.32     2569.97     47.13 o 
  -1   1   6      638.34      688.61     15.08 o 
   0   1   6     2450.38     2711.36     50.35 o 
   1   1   6      317.97      325.67     10.70 o 
   2   1   6      521.29      491.89     13.37 o 
   3   1   6       42.85       43.18      5.28 o 
   4   1   6      764.44      903.92     28.30 o 
   5   1   6     1008.38     1062.40     32.14 o 
   6   1   6       11.96        8.72      4.50 o 
   7   1   6      108.59       96.35     10.01 o 
   8   1   6       20.89       20.46      2.14 o 
   9   1   6        0.57        2.09      1.61 o 
  10   1   6      291.26      308.18      6.80 o 
  11   1   6       39.64       38.43      1.54 o 
 -10   2   6        5.05        3.83      1.50 o 
  -9   2   6        5.43        8.68      1.78 o 
  -8   2   6        8.49       11.12      1.46 o 
  -7   2   6      135.01      126.51      4.41 o 
  -6   2   6      253.12      207.68      8.50 o 
  -5   2   6      102.43       80.94      6.31 o 
  -4   2   6      109.23      154.73      6.95 o 
  -3   2   6       80.79      122.80      4.92 o 
  -2   2   6     1088.40     1101.73     22.67 o 
  -1   2   6     1777.78     2040.67     38.51 o 
   0   2   6       35.71       44.26      3.28 o 
   1   2   6     5033.36     5721.61    102.87 o 
   2   2   6      594.25      704.60     19.02 o 
   3   2   6       95.73       95.49      5.95 o 
   4   2   6      525.84      607.64     21.10 o 
   5   2   6      120.33       98.23      8.74 o 
   6   2   6       36.02       36.62      3.72 o 
   7   2   6      330.31      321.75     16.33 o 
   8   2   6       13.63       16.06      3.06 o 
   9   2   6      346.50      351.31      5.67 o 
  10   2   6        5.56        3.20      1.62 o 
  11   2   6      143.06      144.36      3.16 o 
 -10   3   6       56.90       65.99      7.17 o 
  -9   3   6        4.37        6.55      1.50 o 
  -8   3   6       28.54       22.78      1.79 o 
  -7   3   6      630.17      624.77      7.24 o 
  -6   3   6      159.46      153.61     13.99 o 
  -5   3   6      122.79      124.43      6.85 o 
  -4   3   6      125.07       92.59      8.91 o 
  -3   3   6      317.84      311.58      9.27 o 
  -2   3   6     1252.73     1279.89     23.98 o 
  -1   3   6       20.22       15.07      2.55 o 
   0   3   6     2411.69     2915.65     54.84 o 
   1   3   6      540.94      621.84     14.58 o 
   2   3   6      171.93      192.74     10.02 o 
   4   3   6      424.05      410.63     16.26 o 
   5   3   6       52.81       66.63      7.21 o 
   6   3   6      141.36      152.94      8.99 o 
   7   3   6      361.30      312.19     10.03 o 
   8   3   6      542.88      554.18     10.00 o 
   9   3   6       66.02       59.63      3.33 o 
  10   3   6      200.81      203.24      4.33 o 
  11   3   6        5.31        4.72      1.32 o 
  -9   4   6      152.90      161.92      5.96 o 
  -8   4   6       47.10       50.60      2.78 o 
  -7   4   6       32.63       28.29      1.77 o 
  -6   4   6      474.97      447.05      6.60 o 
  -5   4   6      947.73      790.73     34.10 o 
  -4   4   6       60.53       68.10      5.25 o 
  -3   4   6      311.97      320.84      9.32 o 
  -2   4   6      451.71      439.69     14.68 o 
  -1   4   6      215.30      215.21      7.24 o 
   0   4   6     1044.34     1146.58     24.51 o 
   1   4   6      637.67      628.25     20.38 o 
   2   4   6     2233.71     2466.80     64.77 o 
   3   4   6      258.90      279.26     12.28 o 
   4   4   6      425.65      436.25     16.38 o 
   5   4   6      352.26      381.91     16.30 o 
   6   4   6      737.33      789.29     21.72 o 
   7   4   6      568.23      533.27      6.34 o 
   8   4   6       31.76       31.56      2.32 o 
   9   4   6       69.66       69.79      3.02 o 
  10   4   6        4.87        4.14      1.60 o 
  11   4   6        2.61        2.14      1.23 o 
  -9   5   6       45.68       35.84      2.72 o 
  -8   5   6       32.00       30.54      2.04 o 
  -7   5   6        4.34        2.18      1.51 o 
  -6   5   6        2.62        1.75      1.35 o 
  -5   5   6      238.97      246.06     16.43 o 
  -4   5   6      109.87      104.73      7.07 o 
  -3   5   6        2.69        6.16      3.35 o 
  -2   5   6       22.96       17.32      2.94 o 
  -1   5   6     2589.56     2843.83     54.18 o 
   0   5   6       66.81       80.69      5.32 o 
   1   5   6        6.66        8.45      2.68 o 
   2   5   6       56.02       81.32      7.56 o 
   3   5   6     1992.42     2004.49     55.02 o 
   4   5   6      148.37      147.17      8.02 o 
   5   5   6        0.11       -0.77      4.05 o 
   6   5   6      239.96      240.92     13.91 o 
   7   5   6      349.76      341.25      5.00 o 
   8   5   6      109.73      111.83      3.23 o 
   9   5   6       57.12       44.70      2.56 o 
  10   5   6       57.61       58.73      2.57 o 
  11   5   6      119.45      115.47      3.11 o 
  -9   6   6       59.14       63.48      2.57 o 
  -8   6   6      108.71       94.81      3.27 o 
  -7   6   6      142.71      147.52      8.25 o 
  -6   6   6       49.44       57.91      4.39 o 
  -5   6   6        0.79        1.69      1.57 o 
  -4   6   6       34.21       29.57      1.76 o 
  -3   6   6        8.16        6.46      3.15 o 
  -2   6   6      131.09      135.89     10.99 o 
  -1   6   6        6.58        8.84      3.57 o 
   0   6   6      184.32      199.67      8.24 o 
   1   6   6      367.02      531.34     19.71 o 
   2   6   6        1.16        3.88      3.62 o 
   3   6   6      630.85      622.89     15.46 o 
   4   6   6     1612.00     1718.14     52.91 o 
   5   6   6       52.98       70.39      7.19 o 
   6   6   6      193.59      196.84      6.86 o 
   7   6   6      142.11      137.35      5.16 o 
   8   6   6        1.79        1.16      1.76 o 
   9   6   6        0.43        0.81      1.66 o 
  10   6   6        7.83        7.03      1.53 o 
  11   6   6       90.68       89.81      2.93 o 
  -9   7   6        0.23       -0.37      1.40 o 
  -8   7   6       33.87       34.08      2.10 o 
  -7   7   6       31.45       35.55      2.23 o 
  -6   7   6       80.69       76.00      7.26 o 
  -5   7   6      780.09      812.52      8.86 o 
  -4   7   6      407.67      402.27      4.64 o 
  -3   7   6        0.88        0.05      3.05 o 
  -2   7   6      942.59      946.78     26.04 o 
  -1   7   6      432.79      445.85     13.31 o 
   0   7   6       21.17       16.80      2.34 o 
   1   7   6      466.89      469.25     18.70 o 
   2   7   6        3.98        3.71      4.26 o 
   3   7   6      141.00      168.29      5.46 o 
   4   7   6     1469.66     1542.51     31.31 o 
   5   7   6       67.70       42.14      7.68 o 
   6   7   6       61.76       62.01      4.43 o 
   7   7   6        8.90        5.38      2.83 o 
   8   7   6      233.62      221.26      5.14 o 
   9   7   6        0.71        1.23      1.69 o 
  10   7   6        0.42        0.25      1.60 o 
  -8   8   6       10.61       11.32      1.62 o 
  -7   8   6       20.90       17.29      1.51 o 
  -6   8   6        1.44        0.73      1.48 o 
  -5   8   6      175.21      164.48      3.83 o 
  -4   8   6      122.10      127.02      2.73 o 
  -3   8   6      736.67      684.51      5.81 o 
  -2   8   6      284.29      270.96     10.36 o 
  -1   8   6      231.71      218.15      9.05 o 
   0   8   6      232.62      238.17      5.41 o 
   1   8   6      917.85      852.32     13.45 o 
   2   8   6      323.95      310.73      7.92 o 
   3   8   6      610.10      518.69     10.84 o 
   4   8   6       14.76        9.70      2.30 o 
   5   8   6       68.35       70.84      4.72 o 
   6   8   6        0.23       -0.54      2.74 o 
   7   8   6      285.61      267.44     18.21 o 
   8   8   6       46.74       37.03      3.13 o 
   9   8   6        4.39        2.17      1.68 o 
  10   8   6       23.59       20.93      2.96 o 
  -8   9   6        1.91        2.12      1.33 o 
  -7   9   6        8.92        6.81      1.24 o 
  -6   9   6      302.91      294.93      6.80 o 
  -5   9   6      155.72      161.20      5.76 o 
  -4   9   6       13.34       14.41      1.39 o 
  -3   9   6       51.86       62.07      2.59 o 
  -2   9   6      250.84      212.56      3.73 o 
  -1   9   6       92.57       91.12      3.33 o 
   0   9   6       72.17       59.25      4.33 o 
   1   9   6       30.81       33.48      3.44 o 
   2   9   6      740.01      711.26     17.21 o 
   3   9   6      439.64      438.52      7.52 o 
   4   9   6      242.68      250.63     13.03 o 
   5   9   6      253.43      248.68      9.39 o 
   6   9   6      154.59      142.79      7.17 o 
   7   9   6        3.20        3.85      2.78 o 
   8   9   6        4.53        4.76      2.14 o 
   9   9   6       26.49       21.42      2.41 o 
  10   9   6       12.42       11.31      1.94 o 
  -7  10   6       32.91       36.04      2.49 o 
  -6  10   6        1.18        1.07      1.34 o 
  -5  10   6       17.24       23.68      1.78 o 
  -4  10   6      203.55      200.93      4.43 o 
  -3  10   6       51.60       41.16      2.03 o 
  -2  10   6        2.22        0.97      1.55 o 
  -1  10   6       85.48       80.58      2.87 o 
   0  10   6      158.15      154.21      4.19 o 
   1  10   6        0.56        1.58      1.66 o 
   2  10   6      408.99      421.59      7.64 o 
   3  10   6       51.59       52.03      2.35 o 
   4  10   6      131.72      120.34      4.06 o 
   5  10   6      372.77      382.77      7.63 o 
   6  10   6      490.75      544.48     12.92 o 
   7  10   6        0.17       -1.70      3.19 o 
   8  10   6        0.10        0.51      1.93 o 
   9  10   6       17.98       15.62      2.46 o 
  -6  11   6        0.03        0.27      1.07 o 
  -5  11   6        2.06        1.53      1.30 o 
  -4  11   6        0.75        0.05      1.22 o 
  -3  11   6      444.64      435.68      5.80 o 
  -2  11   6      115.40       97.82      5.66 o 
  -1  11   6        0.98        1.19      1.69 o 
   0  11   6       64.38       80.72      2.97 o 
   1  11   6     1087.21     1082.00     16.18 o 
   2  11   6      122.67      115.53      4.87 o 
   3  11   6      254.39      268.52      4.86 o 
   4  11   6      201.30      176.58      4.27 o 
   5  11   6      524.37      568.99     11.37 o 
   6  11   6       45.29       66.08      5.22 o 
   7  11   6      186.16      165.16      5.52 o 
   8  11   6        7.23       10.05      2.05 o 
   9  11   6       17.24       21.14      2.03 o 
  -6  12   6       96.06       84.29      7.86 o 
  -5  12   6       16.66       14.37      1.77 o 
  -4  12   6       16.81       14.60      1.49 o 
  -3  12   6       13.64       10.90      1.56 o 
  -2  12   6       21.62       23.42      2.12 o 
  -1  12   6       67.91       58.96      2.48 o 
   0  12   6        7.13        6.35      1.77 o 
   1  12   6        9.01       10.11      1.67 o 
   2  12   6      516.95      562.27      7.18 o 
   3  12   6       40.47       40.19      2.29 o 
   4  12   6        1.31       -0.26      1.89 o 
   5  12   6      128.02      139.84      4.14 o 
   6  12   6       52.33       55.25      3.52 o 
   7  12   6       22.86       32.52      2.75 o 
   8  12   6       36.39       35.15      2.47 o 
  -5  13   6       18.99       13.74      1.63 o 
  -4  13   6        0.61        0.68      1.25 o 
  -3  13   6       26.77       31.78      1.76 o 
  -2  13   6       25.41       25.00      1.65 o 
  -1  13   6       50.69       49.30      2.47 o 
   0  13   6       20.99       17.39      2.06 o 
   1  13   6        4.01        4.14      1.54 o 
   2  13   6      152.56      152.59      3.96 o 
   3  13   6       72.72       77.67      2.65 o 
   4  13   6       47.63       41.24      2.22 o 
   5  13   6       17.33       20.45      1.68 o 
   6  13   6       10.25       12.45      2.20 o 
   7  13   6      144.77      157.28      8.46 o 
  -3  14   6       20.37       21.06      1.36 o 
  -2  14   6        8.43        7.36      1.41 o 
  -1  14   6        7.11        3.64      2.25 o 
   0  14   6       43.94       39.92      2.76 o 
   1  14   6       64.14       55.40      2.51 o 
   2  14   6       28.88       35.00      1.93 o 
   3  14   6       75.95       74.68      3.84 o 
   4  14   6        7.21        4.80      1.24 o 
   5  14   6       39.75       41.02      2.51 o 
   6  14   6        2.08        2.29      1.35 o 
  -1  15   6        1.11        2.71      1.16 o 
   0  15   6       13.75       11.90      1.41 o 
   1  15   6       30.96       30.18      1.73 o 
   2  15   6       59.86       65.90      2.35 o 
   3  15   6        4.63        5.16      1.84 o 
   4  15   6        5.12        6.57      1.42 o 
  -2 -14   7       18.16       15.04      2.85 o 
  -4 -13   7        4.04        2.52      1.49 o 
  -3 -13   7        0.56        1.03      2.35 o 
  -2 -13   7        6.09        7.28      2.84 o 
  -1 -13   7       14.80       13.69      3.37 o 
  -5 -12   7       31.98       30.41      3.69 o 
  -4 -12   7       63.64       69.82      3.42 o 
  -3 -12   7      172.74      182.56     10.00 o 
  -2 -12   7        3.15        0.64      1.40 o 
  -1 -12   7        0.99        2.02      1.89 o 
   5 -12   7       11.25       12.90      1.84 o 
   6 -12   7        0.09        0.29      1.43 o 
  -6 -11   7       67.61       67.41     11.77 o 
  -5 -11   7       19.21       21.80      4.60 o 
  -4 -11   7       79.80       83.43      9.44 o 
  -3 -11   7      121.52      123.05      3.62 o 
  -2 -11   7       49.86       44.66      2.84 o 
  -1 -11   7        2.66        2.02      1.48 o 
   0 -11   7        5.47        4.31      1.59 o 
   4 -11   7      184.88      191.65      4.46 o 
   5 -11   7       24.61       30.09      2.08 o 
   6 -11   7        5.44        2.82      1.31 o 
   7 -11   7        2.25        2.00      1.17 o 
  -7 -10   7        5.69        7.16      1.26 o 
  -6 -10   7        0.68        0.26      1.32 o 
  -5 -10   7       32.20       42.02      4.01 o 
  -4 -10   7      204.28      199.37     13.52 o 
  -3 -10   7        3.84        2.07      1.14 o 
  -2 -10   7       12.96       11.77      1.54 o 
  -1 -10   7       39.24       37.98      1.86 o 
   0 -10   7        6.17        4.89      1.46 o 
   1 -10   7       12.53       16.48      2.78 o 
   2 -10   7      594.52      540.69      8.41 o 
   3 -10   7      467.48      427.43      5.28 o 
   4 -10   7        0.19       -0.49      1.42 o 
   5 -10   7      102.93       95.99      2.91 o 
   6 -10   7       54.57       58.61      4.68 o 
   7 -10   7        2.38        2.44      1.46 o 
   8 -10   7       35.45       31.95      3.59 o 
  -7  -9   7       57.97       63.08      8.37 o 
  -6  -9   7      222.23      228.10      4.82 o 
  -5  -9   7       39.34       35.89      2.47 o 
  -4  -9   7       28.92       27.49      2.56 o 
  -3  -9   7      167.74      153.64      9.59 o 
  -2  -9   7       28.32       20.29      1.71 o 
  -1  -9   7       41.10       32.74      2.55 o 
   0  -9   7      419.29      396.68      4.76 o 
   1  -9   7      144.02      136.19      3.52 o 
   2  -9   7       24.41       23.33      1.81 o 
   3  -9   7      361.36      337.13      4.73 o 
   4  -9   7       93.65       97.10      3.36 o 
   5  -9   7        0.09        0.61      1.58 o 
   6  -9   7       49.68       49.55      2.90 o 
   7  -9   7      234.65      240.38     14.44 o 
   8  -9   7       10.21       10.23      1.42 o 
  -8  -8   7       20.40       28.97      3.90 o 
  -7  -8   7        5.50        5.19      1.51 o 
  -6  -8   7       13.04       12.95      1.64 o 
  -5  -8   7        7.95       10.30      1.39 o 
  -4  -8   7       66.08       56.39      3.85 o 
  -3  -8   7      112.65      117.38      7.88 o 
  -2  -8   7     1042.66     1022.86     12.24 o 
  -1  -8   7      372.41      363.24      4.71 o 
   0  -8   7       43.96       35.32      2.31 o 
   1  -8   7      511.51      473.84     13.40 o 
   2  -8   7      802.72      738.03      6.34 o 
   3  -8   7       16.95       16.22      1.72 o 
   4  -8   7       77.23       59.48      4.85 o 
   5  -8   7        2.92        2.64      1.61 o 
   6  -8   7      201.56      182.34      5.10 o 
   7  -8   7        1.85        2.31      2.62 o 
   8  -8   7        5.20        7.29      1.73 o 
   9  -8   7        4.17        8.11      1.49 o 
  -8  -7   7        6.53        4.25      1.61 o 
  -7  -7   7       19.02       16.83      2.45 o 
  -6  -7   7       57.76       56.05      4.46 o 
  -5  -7   7       14.92       14.10      1.55 o 
  -4  -7   7        7.18        6.73      1.22 o 
  -3  -7   7        3.64        6.73      1.26 o 
  -2  -7   7       37.07       33.69      1.94 o 
  -1  -7   7      715.27      738.64     23.24 o 
   0  -7   7        3.55        1.28      2.22 o 
   1  -7   7       11.17       14.50      2.80 o 
   2  -7   7      568.33      567.16     17.80 o 
   3  -7   7     1144.60     1115.95     36.37 o 
   4  -7   7      599.67      545.72      5.52 o 
   5  -7   7        3.75        3.66      1.35 o 
   6  -7   7        2.91        1.90      1.54 o 
   7  -7   7       94.31       93.81      3.16 o 
   8  -7   7        1.88        1.87      1.76 o 
   9  -7   7        6.11        7.18      1.62 o 
  10  -7   7       43.32       56.17      1.68 o 
  -9  -6   7        8.99        6.55      1.49 o 
  -8  -6   7        2.79        4.13      1.73 o 
  -7  -6   7       90.45       90.86      9.28 o 
  -6  -6   7       48.00       52.48      3.18 o 
  -5  -6   7        0.02        0.19      1.27 o 
  -4  -6   7     1116.25     1103.40      9.94 o 
  -3  -6   7      138.06      144.83      5.63 o 
  -2  -6   7     1557.18     1776.71     41.98 o 
  -1  -6   7      446.53      431.35     15.20 o 
   0  -6   7       83.45       57.64      4.38 o 
   1  -6   7      791.65      806.13     24.09 o 
   2  -6   7      123.76      131.45      6.69 o 
   3  -6   7      341.35      281.08     14.74 o 
   4  -6   7      301.74      270.85     15.10 o 
   5  -6   7      584.26      582.27      5.90 o 
   6  -6   7        2.11        1.37      1.22 o 
   7  -6   7        2.95        7.20      1.44 o 
   8  -6   7       42.59       37.10      1.90 o 
   9  -6   7       21.95       25.30      1.57 o 
  10  -6   7      123.28      140.68      3.96 o 
  -9  -5   7       28.67       35.62      6.44 o 
  -8  -5   7       11.25       12.88      2.88 o 
  -7  -5   7       41.17       35.11      4.12 o 
  -6  -5   7       17.00       16.55      2.34 o 
  -5  -5   7      152.33      154.67      7.73 o 
  -4  -5   7        3.23        4.23      1.22 o 
  -3  -5   7       14.47       22.50      4.09 o 
  -2  -5   7        1.88        5.37      2.59 o 
  -1  -5   7     1478.35     1515.68     35.55 o 
   0  -5   7      154.88      189.64      9.49 o 
   1  -5   7      407.41      360.85     12.87 o 
   2  -5   7        3.94        4.67      2.15 o 
   3  -5   7      144.90      155.41      6.75 o 
   4  -5   7        1.93        1.45      4.08 o 
   5  -5   7      570.45      519.46     10.93 o 
   6  -5   7      162.57      145.80      2.87 o 
   7  -5   7      127.06      123.96      2.98 o 
   8  -5   7       50.87       49.62      1.73 o 
   9  -5   7       28.79       31.19      1.77 o 
  10  -5   7       68.25       69.78      1.76 o 
  -9  -4   7       40.58       58.02      4.58 o 
  -8  -4   7       26.24       24.32      3.57 o 
  -7  -4   7        0.47        0.57      1.70 o 
  -6  -4   7        9.28        8.76      2.12 o 
  -5  -4   7       57.94       63.12      4.61 o 
  -4  -4   7       20.63       21.53      3.00 o 
  -3  -4   7       14.25        9.20      2.67 o 
  -2  -4   7      715.83      750.45     18.33 o 
  -1  -4   7     1170.14     1151.78     31.42 o 
   0  -4   7      383.44      418.38     15.04 o 
   1  -4   7       25.61       33.63      3.33 o 
   2  -4   7      113.06      111.45      4.72 o 
   3  -4   7      165.27      158.25      5.72 o 
   4  -4   7      401.55      384.55     17.14 o 
   5  -4   7      129.36      101.37     10.03 o 
   6  -4   7       55.95       42.35      2.03 o 
   7  -4   7      579.24      527.31      7.26 o 
   8  -4   7      102.22       91.98      2.42 o 
   9  -4   7      102.25      102.25      2.41 o 
  10  -4   7        0.23        1.14      1.23 o 
  11  -4   7       17.00       19.33      1.71 o 
  -9  -3   7       23.11       20.56      1.89 o 
  -8  -3   7       15.80       17.04      1.83 o 
  -7  -3   7       52.00       49.56      4.04 o 
  -6  -3   7       45.31       36.71      2.84 o 
  -5  -3   7        4.80        6.15      1.83 o 
  -4  -3   7        0.46        2.74      2.18 o 
  -3  -3   7      748.83      799.26     21.53 o 
  -2  -3   7       62.15       56.82      3.16 o 
  -1  -3   7     1179.51     1360.97     32.39 o 
   0  -3   7     1388.43     1397.06     36.47 o 
   1  -3   7       72.67       95.40      7.23 o 
   2  -3   7      235.00      230.31     11.37 o 
   3  -3   7        0.38        4.15      3.39 o 
   4  -3   7      167.83      151.82     11.19 o 
   5  -3   7       96.68       98.96      9.58 o 
   6  -3   7       30.03       21.72      6.14 o 
   7  -3   7      117.40      104.34      2.51 o 
   8  -3   7      513.61      502.29      5.02 o 
   9  -3   7        7.47        6.31      1.19 o 
  10  -3   7        0.31       -0.02      1.03 o 
  11  -3   7      163.17      176.39      8.67 o 
  -9  -2   7       18.72       22.00      1.83 o 
  -8  -2   7       67.84       71.13      3.70 o 
  -7  -2   7       14.35       13.97      2.40 o 
  -6  -2   7       72.88       63.18      5.32 o 
  -5  -2   7       54.45       50.54      7.46 o 
  -4  -2   7      289.08      273.74     11.47 o 
  -3  -2   7      248.60      248.25     10.33 o 
  -2  -2   7       61.43       47.42      5.14 o 
  -1  -2   7      116.38       98.73      4.96 o 
   0  -2   7     4168.29     4724.31    115.75 o 
   1  -2   7        2.90        6.42      3.08 o 
   2  -2   7      657.16      817.01     21.90 o 
   3  -2   7      900.32     1034.32     31.13 o 
   4  -2   7      241.98      227.09     12.26 o 
   5  -2   7      327.72      356.77     16.58 o 
   6  -2   7       94.81       73.61      8.94 o 
   7  -2   7       80.45       86.40      2.78 o 
   8  -2   7      152.29      151.55      2.67 o 
   9  -2   7      173.29      174.30      3.00 o 
  10  -2   7        7.19        7.79      1.32 o 
  11  -2   7       30.47       34.25      1.56 o 
 -10  -1   7        2.54        2.59      1.27 o 
  -9  -1   7        0.14        0.90      1.38 o 
  -8  -1   7       14.19       16.68      2.40 o 
  -7  -1   7        2.82        1.22      2.05 o 
  -6  -1   7       24.18       27.98      2.77 o 
  -5  -1   7        0.23        1.66      3.34 o 
  -4  -1   7       97.49       90.53      5.77 o 
  -3  -1   7      471.20      428.76      9.43 o 
  -2  -1   7      196.75      210.77      8.32 o 
  -1  -1   7      425.39      378.20     10.80 o 
   0  -1   7      218.49      193.05      9.50 o 
   1  -1   7      288.60      366.08     14.22 o 
   2  -1   7       54.37       74.67      6.92 o 
   4  -1   7      269.41      268.51      8.61 o 
   5  -1   7      161.21      147.37     11.20 o 
   6  -1   7      252.19      261.19     14.40 o 
   7  -1   7      731.35      687.12      6.30 o 
   8  -1   7      712.05      736.33      6.42 o 
   9  -1   7       29.32       28.19      1.53 o 
  10  -1   7      101.25      106.02      2.72 o 
  11  -1   7       13.37       16.11      1.21 o 
 -10   0   7       15.62       21.52      1.72 o 
  -9   0   7      107.21      120.76      5.00 o 
  -8   0   7       16.01       14.20      1.89 o 
  -7   0   7       92.97       84.39      5.52 o 
  -6   0   7       11.09        7.15      1.64 o 
  -5   0   7      525.15      513.71     94.29 o 
  -4   0   7       11.92       18.71      3.98 o 
  -3   0   7      789.30      800.89     15.29 o 
  -2   0   7      381.15      423.86     10.09 o 
  -1   0   7      160.68      268.29     10.39 o 
   0   0   7      317.43      380.53     11.96 o 
   1   0   7        4.81       23.30      3.15 o 
   2   0   7      308.95      397.45     15.54 o 
   3   0   7       42.50       37.42      5.32 o 
   4   0   7       28.52       21.40      3.85 o 
   5   0   7      664.44      644.99     17.28 o 
   6   0   7       67.37       77.34      8.70 o 
   7   0   7       10.39       13.95      1.83 o 
   8   0   7      261.06      262.39      5.02 o 
   9   0   7      637.99      681.10      8.62 o 
  10   0   7        0.19       -0.53      1.17 o 
  11   0   7       17.25       16.78      1.32 o 
 -10   1   7        0.29        0.38      1.38 o 
  -9   1   7       97.65      103.93      3.50 o 
  -8   1   7      108.34      115.91      3.61 o 
  -7   1   7      109.61      112.67      3.78 o 
  -6   1   7        1.51        0.62      1.42 o 
  -5   1   7      254.58      203.24     34.06 o 
  -4   1   7      190.98      181.19      8.25 o 
  -3   1   7      123.66      112.39      5.85 o 
  -2   1   7     3050.07     3257.27     61.14 o 
  -1   1   7       55.26       80.03      6.92 o 
   0   1   7      124.72      140.99      8.49 o 
   1   1   7     2140.26     2346.81     60.42 o 
   2   1   7     1338.63     1308.30     35.24 o 
   3   1   7      360.16      441.89     17.15 o 
   4   1   7      667.74      757.10     25.49 o 
   5   1   7      267.07      239.27      9.62 o 
   6   1   7      619.56      603.16     23.03 o 
   7   1   7      148.04      152.18      3.97 o 
   8   1   7       73.19       66.21      3.01 o 
   9   1   7       21.14       20.51      2.08 o 
  10   1   7       14.34       14.36      1.48 o 
  11   1   7       40.82       45.17      1.57 o 
  -9   2   7        0.03        1.72      1.64 o 
  -8   2   7       72.03       73.21      3.53 o 
  -7   2   7      351.52      359.56      7.52 o 
  -6   2   7        5.02        3.53      1.38 o 
  -5   2   7       26.45       26.84      2.17 o 
  -3   2   7      905.20      874.60     27.34 o 
  -2   2   7       72.23       93.47      4.30 o 
  -1   2   7       34.60       27.65      3.24 o 
   0   2   7     1312.54     1445.04     40.55 o 
   1   2   7      126.12       93.89      7.71 o 
   2   2   7      137.62      149.52      5.91 o 
   3   2   7      592.68      714.68     18.88 o 
   4   2   7      356.62      364.72     15.69 o 
   5   2   7     1453.43     1603.58     46.50 o 
   6   2   7      240.68      262.29      9.73 o 
   7   2   7      330.15      298.27      5.96 o 
   8   2   7      325.68      303.78      6.60 o 
   9   2   7       89.57       86.00      4.66 o 
  10   2   7       50.50       44.62      2.46 o 
  11   2   7       33.70       32.06      1.52 o 
  -9   3   7       61.26       76.46      4.83 o 
  -8   3   7       21.70       28.31      2.03 o 
  -7   3   7        7.10        5.04      1.41 o 
  -6   3   7      766.86      752.38      9.27 o 
  -5   3   7        1.33        1.09      1.33 o 
  -3   3   7     1050.70     1172.89     25.86 o 
  -2   3   7      127.71       97.27     10.09 o 
  -1   3   7      192.52      168.14      7.04 o 
   0   3   7      248.18      292.21     13.13 o 
   1   3   7     2968.31     3342.64     85.61 o 
   2   3   7      662.51      734.57     19.98 o 
   3   3   7      423.87      434.56     12.30 o 
   4   3   7      503.05      560.36     20.90 o 
   5   3   7     1516.50     1548.56     45.19 o 
   6   3   7      154.29      145.38      8.73 o 
   7   3   7       10.43       17.19      2.56 o 
   8   3   7       14.76       10.61      1.85 o 
   9   3   7      665.62      693.73     10.79 o 
  10   3   7       50.10       46.86      2.41 o 
  11   3   7        7.68        8.96      1.11 o 
  -9   4   7       32.40       36.17      2.49 o 
  -8   4   7       63.34       64.66      3.91 o 
  -7   4   7       34.86       29.50      1.82 o 
  -6   4   7       22.32       21.67      1.65 o 
  -5   4   7       10.48        9.82      1.46 o 
  -3   4   7       35.49       39.71      4.83 o 
  -2   4   7      877.22     1000.49     36.32 o 
  -1   4   7     2111.04     2573.32     50.33 o 
   0   4   7     1313.17     1393.54     29.56 o 
   1   4   7       38.35       23.64      4.84 o 
   2   4   7       31.37       20.70      4.61 o 
   3   4   7      463.87      556.61     15.32 o 
   4   4   7      311.55      354.06     12.90 o 
   5   4   7        1.35       10.52      4.69 o 
   6   4   7       89.31       75.24      8.78 o 
   7   4   7      378.52      393.95      6.27 o 
   8   4   7      109.68      102.94      3.38 o 
   9   4   7      124.81      123.97      3.72 o 
  10   4   7      184.83      179.60      3.86 o 
  11   4   7        7.83        7.23      1.31 o 
  -9   5   7        5.82        4.00      1.51 o 
  -8   5   7       59.45       61.47      2.85 o 
  -7   5   7      366.82      401.49      7.00 o 
  -6   5   7        0.19        0.95      1.29 o 
  -5   5   7        2.18        4.17      1.70 o 
  -4   5   7       16.03       18.34      1.83 o 
  -3   5   7      836.64      850.00     22.99 o 
  -2   5   7       94.71       89.93      7.82 o 
  -1   5   7        0.38        0.55      2.68 o 
   0   5   7       87.59       91.13      6.08 o 
   1   5   7      204.38      193.72     11.12 o 
   2   5   7        8.98        6.45      3.85 o 
   3   5   7        7.04        5.48      2.77 o 
   4   5   7     1024.32     1086.93     30.43 o 
   5   5   7      162.28      153.74     11.88 o 
   6   5   7       27.60       27.80      2.74 o 
   7   5   7       50.10       48.58      2.65 o 
   8   5   7       70.22       68.05      2.58 o 
   9   5   7        1.83        2.41      1.61 o 
  10   5   7       31.28       24.88      1.88 o 
  11   5   7        6.66        5.92      1.25 o 
  -9   6   7        1.24        1.05      1.38 o 
  -8   6   7      163.91      164.06      3.96 o 
  -7   6   7        8.37       11.27      1.52 o 
  -6   6   7      840.59      873.05     27.73 o 
  -5   6   7      373.23      343.62     26.45 o 
  -4   6   7       10.82       13.93      1.74 o 
  -3   6   7       24.58       22.72      4.04 o 
  -2   6   7       64.52       70.62      6.84 o 
  -1   6   7      238.49      206.93      9.13 o 
   0   6   7       54.76       62.12      5.54 o 
   1   6   7       39.27       41.28      6.39 o 
   2   6   7       51.55       53.48      7.17 o 
   3   6   7       16.38       18.12      4.48 o 
   4   6   7      719.06      727.12     24.58 o 
   5   6   7      402.61      396.03     12.87 o 
   6   6   7        1.29        1.52      2.03 o 
   7   6   7       33.13       41.11      3.04 o 
   8   6   7       96.28       84.52      3.36 o 
   9   6   7       84.53       76.35      3.04 o 
  10   6   7        0.06       -0.30      1.36 o 
  11   6   7       12.64       12.54      1.60 o 
  -8   7   7        3.62        3.04      1.45 o 
  -7   7   7       68.72       67.66      2.71 o 
  -6   7   7       12.42       12.53      1.85 o 
  -5   7   7       40.24       36.28      2.33 o 
  -4   7   7      196.74      177.92     10.54 o 
  -3   7   7      131.21      132.58      2.50 o 
  -2   7   7       37.70       30.07      5.51 o 
  -1   7   7      270.63      289.32     15.02 o 
   0   7   7      108.58       85.23      6.79 o 
   1   7   7        6.19       11.00      2.29 o 
   2   7   7     3739.60     3717.65    130.71 o 
   3   7   7       35.99       43.89      2.82 o 
   4   7   7      438.39      394.94     14.88 o 
   5   7   7      158.83      179.26      5.08 o 
   6   7   7       21.72       24.91      2.72 o 
   7   7   7      264.13      245.96      6.23 o 
   8   7   7       10.17        7.26      2.27 o 
   9   7   7       16.55       17.95      1.95 o 
  10   7   7       23.48       24.44      1.99 o 
  -8   8   7       58.28       58.01      4.15 o 
  -7   8   7        9.14        7.30      1.56 o 
  -6   8   7       49.60       55.04      4.77 o 
  -5   8   7      137.88      135.84     14.15 o 
  -4   8   7       52.69       44.02      2.64 o 
  -3   8   7        1.45        7.74      2.48 o 
  -2   8   7      658.58      589.28      9.73 o 
  -1   8   7        0.05        1.28      3.09 o 
   0   8   7       97.13       88.59      9.44 o 
   1   8   7       36.71       33.30      3.20 o 
   2   8   7      203.30      203.68      8.50 o 
   3   8   7      253.51      274.19      7.54 o 
   4   8   7       35.88       28.86      2.73 o 
   5   8   7        9.91        7.34      2.68 o 
   6   8   7       66.26       50.47      4.45 o 
   7   8   7        0.41        0.86      1.78 o 
   8   8   7        7.03        7.80      1.89 o 
   9   8   7        0.04        0.26      1.44 o 
  10   8   7        5.97        2.85      2.33 o 
  -7   9   7       23.30       23.44      1.72 o 
  -6   9   7        5.10        7.06      1.64 o 
  -5   9   7      363.12      375.23      5.77 o 
  -4   9   7       13.76        9.71      1.65 o 
  -3   9   7       70.59       68.74      2.21 o 
  -2   9   7      144.69      148.63      3.45 o 
  -1   9   7      486.87      405.52      4.65 o 
   0   9   7       18.89       17.97      2.16 o 
   1   9   7        4.14        6.28      1.74 o 
   2   9   7       49.39       55.15      2.80 o 
   3   9   7      455.88      439.39      6.06 o 
   4   9   7      663.06      718.59      9.34 o 
   5   9   7      144.85      141.14      7.14 o 
   6   9   7      265.31      236.72     10.57 o 
   7   9   7       57.64       75.22      4.05 o 
   8   9   7       14.54       11.53      2.31 o 
   9   9   7       13.62       13.40      2.07 o 
  -7  10   7        5.64        4.24      1.21 o 
  -6  10   7       22.05       23.84      1.47 o 
  -5  10   7        2.38        2.29      1.56 o 
  -4  10   7       15.64       14.95      1.66 o 
  -3  10   7      329.77      298.52      4.62 o 
  -2  10   7      128.60      111.73      4.26 o 
  -1  10   7       17.37       15.21      1.65 o 
   0  10   7      417.58      387.08      7.01 o 
   1  10   7       19.14       16.52      2.00 o 
   2  10   7       12.32        9.18      2.05 o 
   3  10   7     1011.44     1031.67     11.21 o 
   4  10   7       40.83       35.13      2.35 o 
   5  10   7        7.07        3.46      2.50 o 
   6  10   7       15.48       19.53      2.86 o 
   7  10   7      187.04      194.24      6.04 o 
   8  10   7        8.31       10.28      2.12 o 
   9  10   7        1.20        0.87      1.54 o 
  -6  11   7        8.12        5.99      1.11 o 
  -5  11   7       17.39       21.96      1.99 o 
  -4  11   7       19.96       17.80      1.62 o 
  -3  11   7       18.29       17.56      2.10 o 
  -2  11   7       23.57       20.28      1.88 o 
  -1  11   7        8.56        4.46      1.61 o 
   0  11   7       34.76       34.81      3.00 o 
   1  11   7       16.26       19.42      1.99 o 
   2  11   7       67.51       73.32      2.63 o 
   3  11   7       88.56       95.73      3.14 o 
   4  11   7       94.55       80.87      3.30 o 
   5  11   7       90.89       77.44      2.94 o 
   6  11   7      287.79      330.93      7.37 o 
   7  11   7       13.74       11.30      2.21 o 
   8  11   7       81.64       90.73      4.31 o 
  -5  12   7       43.65       40.73      4.16 o 
  -4  12   7       22.64       22.77      1.60 o 
  -3  12   7       35.35       38.64      2.65 o 
  -2  12   7       36.40       29.38      2.11 o 
  -1  12   7       27.31       25.17      3.11 o 
   0  12   7       28.75       35.17      2.47 o 
   1  12   7       43.10       39.32      2.65 o 
   2  12   7       10.63        8.79      1.70 o 
   3  12   7      286.40      289.04      4.36 o 
   4  12   7       32.47       25.78      1.98 o 
   5  12   7       21.67       21.78      2.11 o 
   6  12   7        4.06       -0.38      1.94 o 
   7  12   7        0.78        1.14      1.73 o 
  -4  13   7       78.46       80.94      5.27 o 
  -3  13   7        1.44        1.11      1.21 o 
  -2  13   7       11.40       14.04      1.59 o 
  -1  13   7        7.09        5.22      1.53 o 
   0  13   7      182.65      177.69      9.06 o 
   1  13   7       41.05       35.83      1.98 o 
   2  13   7       44.59       44.22      2.95 o 
   3  13   7       35.42       31.93      2.44 o 
   4  13   7      202.40      209.86      4.45 o 
   5  13   7       24.51       23.85      2.02 o 
   6  13   7        1.52        1.99      1.74 o 
  -2  14   7        3.94        0.77      1.24 o 
  -1  14   7       15.02       18.95      1.48 o 
   0  14   7        4.81        3.56      1.56 o 
   1  14   7        4.65        4.97      1.12 o 
   2  14   7      112.60      113.15      3.99 o 
   3  14   7       19.81       21.52      3.00 o 
   4  14   7       21.11       18.64      2.01 o 
   5  14   7        7.65        5.73      1.52 o 
   0  15   7       91.68       89.69      3.70 o 
   1  15   7        4.63        4.04      1.19 o 
   2  15   7       23.30       22.15      1.22 o 
  -3 -13   8        1.28        1.20      1.42 o 
  -2 -13   8        5.30        2.42      2.33 o 
  -1 -13   8       62.61       72.56      4.92 o 
  -4 -12   8        7.06        5.92      1.59 o 
  -3 -12   8        6.73        4.00      1.54 o 
  -2 -12   8        3.45        4.12      1.63 o 
  -1 -12   8        1.07        1.39      1.37 o 
   0 -12   8       10.41       12.18      1.78 o 
   5 -12   8       59.87       50.50      3.23 o 
  -5 -11   8       16.91       18.63      2.07 o 
  -4 -11   8       39.34       51.99      3.05 o 
  -3 -11   8       28.08       28.99      1.99 o 
  -2 -11   8       19.18       19.85      1.40 o 
  -1 -11   8        0.82        1.03      1.24 o 
   0 -11   8      129.28      133.86      3.31 o 
   1 -11   8       37.57       30.50      2.92 o 
   2 -11   8       39.07       39.08      5.57 o 
   3 -11   8       31.57       33.43      5.46 o 
   4 -11   8        5.67        5.54      2.60 o 
   5 -11   8       47.82       46.03      2.48 o 
   6 -11   8        2.78        1.43      1.26 o 
  -6 -10   8       36.78       43.53      5.96 o 
  -5 -10   8        2.08        4.52      1.75 o 
  -4 -10   8       42.11       46.67      3.49 o 
  -3 -10   8      161.48      163.46     13.91 o 
  -2 -10   8       30.32       29.63      1.57 o 
  -1 -10   8      105.49      101.27      5.87 o 
   0 -10   8       79.69       88.50      2.37 o 
   1 -10   8       48.29       57.37      3.14 o 
   2 -10   8       83.61       98.76     11.02 o 
   3 -10   8       13.38       13.98      1.62 o 
   4 -10   8       68.67       56.79      2.37 o 
   5 -10   8       19.42       19.18      1.72 o 
   6 -10   8       39.42       43.74      1.61 o 
   7 -10   8       53.49       65.30      2.19 o 
  -7  -9   8       32.34       40.16      6.31 o 
  -6  -9   8        9.45       11.66      2.09 o 
  -5  -9   8      223.33      233.55      9.18 o 
  -4  -9   8      143.30      147.28      9.77 o 
  -3  -9   8       59.03       49.27      3.03 o 
  -2  -9   8      109.43      117.45      2.41 o 
  -1  -9   8        8.78       10.79      1.56 o 
   0  -9   8      187.41      186.89      3.68 o 
   1  -9   8      738.47      728.46      6.88 o 
   2  -9   8      733.09      683.34      6.18 o 
   3  -9   8      496.82      483.59      5.53 o 
   4  -9   8       97.20       95.11      2.75 o 
   5  -9   8        3.38        7.74      1.32 o 
   6  -9   8      100.97      102.88      3.81 o 
   7  -9   8       33.32       35.49      1.79 o 
   8  -9   8        3.34        4.28      1.00 o 
  -7  -8   8       16.08       18.91      2.08 o 
  -6  -8   8        1.08        1.21      1.33 o 
  -5  -8   8        9.79       11.06      1.47 o 
  -4  -8   8        1.55        3.53      1.16 o 
  -3  -8   8       10.14       11.38      1.33 o 
  -2  -8   8       42.10       47.03      2.36 o 
  -1  -8   8      557.35      517.94      7.04 o 
   0  -8   8      233.35      225.08      3.62 o 
   1  -8   8      214.74      220.08      3.37 o 
   2  -8   8      578.54      555.75      5.49 o 
   3  -8   8      494.98      462.45      5.85 o 
   4  -8   8        1.78        1.80      1.17 o 
   5  -8   8      144.13      156.07      4.25 o 
   6  -8   8       84.83       86.06      2.99 o 
   7  -8   8      342.25      315.32     12.33 o 
   8  -8   8       11.33       14.37      1.77 o 
   9  -8   8        2.45        0.92      0.86 o 
  -8  -7   8        0.06        0.99      1.38 o 
  -7  -7   8        5.05        6.11      1.78 o 
  -6  -7   8        3.55        2.10      1.31 o 
  -5  -7   8       23.10       20.69      1.79 o 
  -4  -7   8       95.71       84.97      6.08 o 
  -3  -7   8      451.06      452.42      5.97 o 
  -2  -7   8       64.89       65.84      2.08 o 
  -1  -7   8       36.91       32.03      1.58 o 
   0  -7   8      322.71      271.32      4.76 o 
   1  -7   8       57.60       46.92      2.03 o 
   2  -7   8      218.44      205.06      3.37 o 
   3  -7   8       68.41       80.30      1.89 o 
   4  -7   8       45.24       56.94      2.09 o 
   5  -7   8        4.80        6.65      2.13 o 
   6  -7   8       36.47       37.05      2.75 o 
   7  -7   8        9.92       11.19      1.68 o 
   8  -7   8       72.37       73.13      2.21 o 
   9  -7   8        1.21        2.91      1.14 o 
  -8  -6   8        0.37        2.41      1.52 o 
  -7  -6   8        0.07        0.81      1.55 o 
  -6  -6   8      115.23      112.80      7.93 o 
  -5  -6   8      146.14      158.01      9.65 o 
  -4  -6   8        0.00        0.67      1.16 o 
  -3  -6   8      817.06      778.28     13.35 o 
  -2  -6   8      278.33      259.33      3.82 o 
  -1  -6   8      511.63      506.26     13.71 o 
   0  -6   8      123.90      118.57      9.21 o 
   1  -6   8      308.98      315.59      9.90 o 
   2  -6   8      709.14      678.76     18.38 o 
   3  -6   8       14.32       15.77      6.01 o 
   4  -6   8      257.77      239.83      5.51 o 
   5  -6   8      561.91      516.42      5.80 o 
   6  -6   8      433.14      413.40      4.98 o 
   7  -6   8       21.21       23.25      1.67 o 
   8  -6   8        8.95       13.17      1.54 o 
   9  -6   8       46.61       52.26      1.68 o 
  10  -6   8       77.67       87.25      7.96 o 
  -9  -5   8        3.02        4.07      1.36 o 
  -8  -5   8       20.96       25.12      3.13 o 
  -7  -5   8       35.76       34.48      3.89 o 
  -6  -5   8       81.19       77.52      7.03 o 
  -5  -5   8       22.70       26.49      3.17 o 
  -4  -5   8      515.78      532.92     24.06 o 
  -3  -5   8       13.85       22.02      1.31 o 
  -2  -5   8       20.67       31.01      3.88 o 
  -1  -5   8      291.46      284.91      9.36 o 
   0  -5   8       29.67       24.46      4.47 o 
   1  -5   8        0.32        2.71      2.41 o 
   2  -5   8      203.62      212.36      8.05 o 
   3  -5   8      408.39      400.83     10.42 o 
   4  -5   8        7.93        6.18      5.22 o 
   5  -5   8        0.22        1.42      1.23 o 
   6  -5   8      983.39      946.29      7.71 o 
   7  -5   8        5.91        7.49      1.26 o 
   8  -5   8       41.97       39.58      1.74 o 
   9  -5   8        0.56        0.50      0.97 o 
  10  -5   8      108.84       98.84      2.94 o 
  -9  -4   8       14.71       14.04      1.97 o 
  -8  -4   8       13.55       16.05      1.65 o 
  -7  -4   8       26.96       25.01      2.43 o 
  -6  -4   8       20.03       25.15      2.83 o 
  -5  -4   8       36.06       35.08      3.12 o 
  -4  -4   8       28.01       28.58      1.86 o 
  -3  -4   8      251.80      259.48      7.95 o 
  -2  -4   8      615.46      614.15     15.57 o 
  -1  -4   8      317.76      284.24     10.06 o 
   0  -4   8      345.71      354.87     10.31 o 
   1  -4   8       19.63       17.48      3.38 o 
   2  -4   8       39.01       51.68      3.68 o 
   3  -4   8        4.60        5.39      2.37 o 
   4  -4   8      116.27      100.35      9.84 o 
   5  -4   8      174.06      191.78      4.19 o 
   6  -4   8        6.33        8.56      1.20 o 
   7  -4   8      142.58      136.27      2.82 o 
   8  -4   8      369.66      364.30      4.14 o 
   9  -4   8        0.60       -0.69      0.98 o 
  10  -4   8        0.81        3.01      1.07 o 
  -9  -3   8       85.86       95.70      7.88 o 
  -8  -3   8        8.34        8.39      1.57 o 
  -7  -3   8       50.09       49.36      3.09 o 
  -6  -3   8       15.50       14.11      2.03 o 
  -5  -3   8      183.43      165.81     13.74 o 
  -4  -3   8        0.75        1.63      1.72 o 
  -3  -3   8       28.06       21.30      3.99 o 
  -2  -3   8      232.33      228.93     10.84 o 
  -1  -3   8      594.84      591.09     14.93 o 
   0  -3   8     1100.15     1173.87     32.84 o 
   1  -3   8        4.72        3.96      1.88 o 
   2  -3   8        1.91        4.31      3.61 o 
   3  -3   8      111.25       88.79      8.49 o 
   4  -3   8        3.82        5.56      4.21 o 
   5  -3   8       37.59       38.41      6.96 o 
   6  -3   8       60.98       60.36      2.00 o 
   7  -3   8      220.73      223.00      3.47 o 
   8  -3   8        4.68        4.87      1.14 o 
   9  -3   8        4.10        7.46      1.06 o 
  10  -3   8        0.36        1.01      1.00 o 
  11  -3   8       26.28       28.93      1.84 o 
  -9  -2   8        2.55        3.19      1.30 o 
  -8  -2   8        1.98        0.76      1.47 o 
  -7  -2   8       48.03       62.23      6.19 o 
  -6  -2   8       21.62       23.23      2.71 o 
  -5  -2   8      169.37      154.70     10.78 o 
  -4  -2   8      325.33      311.45      8.88 o 
  -3  -2   8      141.10      129.07      9.28 o 
  -2  -2   8      520.34      541.72     18.35 o 
  -1  -2   8        2.72        3.90      2.19 o 
   1  -2   8       71.12       92.25      7.24 o 
   2  -2   8       46.08       57.17      5.93 o 
   3  -2   8      224.87      223.34     10.48 o 
   4  -2   8      198.27      170.94     12.10 o 
   5  -2   8        8.06       10.20      4.74 o 
   6  -2   8      131.39      131.91      2.76 o 
   7  -2   8      876.60      898.67      9.47 o 
   8  -2   8       15.88       15.44      1.59 o 
   9  -2   8        1.26        2.25      1.20 o 
  10  -2   8       56.02       67.20      1.87 o 
  11  -2   8       28.96       29.67      1.31 o 
  -9  -1   8        4.41        8.34      1.66 o 
  -8  -1   8       23.24       21.92      1.90 o 
  -7  -1   8        0.72        0.35      1.99 o 
  -6  -1   8        8.64       14.02      2.83 o 
  -5  -1   8       58.77       63.38      4.06 o 
  -4  -1   8       55.88       55.01      5.97 o 
  -3  -1   8       95.35       78.10      6.55 o 
  -2  -1   8      715.01      772.60     23.57 o 
   0  -1   8      723.06      756.53     24.31 o 
   1  -1   8       45.72       63.78      6.77 o 
   2  -1   8      180.99      224.35     11.69 o 
   3  -1   8       77.16       96.86      8.07 o 
   4  -1   8        2.27        7.88      2.72 o 
   5  -1   8      372.66      372.15     17.23 o 
   6  -1   8       67.73       68.24      3.10 o 
   7  -1   8      103.84       87.12      2.34 o 
   8  -1   8      210.89      195.03      3.46 o 
   9  -1   8      200.45      198.16      4.25 o 
  10  -1   8       14.38       14.49      1.58 o 
  11  -1   8        0.92        0.95      0.86 o 
  -9   0   8       29.96       35.25      2.18 o 
  -8   0   8        6.66        6.12      1.61 o 
  -7   0   8       18.00       19.38      2.01 o 
  -6   0   8       12.09        7.13      1.67 o 
  -5   0   8      233.07      224.46     17.83 o 
  -4   0   8      250.47      240.89      6.91 o 
  -3   0   8        5.45        5.65      2.93 o 
  -2   0   8      354.31      381.05     10.57 o 
  -1   0   8     1199.15     1184.64     29.96 o 
   0   0   8      331.70      382.23     11.47 o 
   1   0   8      135.97      162.26      9.12 o 
   2   0   8        4.81        9.92      3.73 o 
   3   0   8      920.36     1007.45     31.76 o 
   4   0   8      455.24      547.20     16.24 o 
   5   0   8       20.86       19.53      3.87 o 
   6   0   8      259.57      234.01     13.95 o 
   7   0   8       73.52       75.94      2.45 o 
   8   0   8      116.07      105.81      2.93 o 
   9   0   8        3.40        3.75      1.33 o 
  10   0   8       27.49       27.09      1.85 o 
  11   0   8       19.48       18.96      1.44 o 
  -9   1   8        7.71        5.90      1.56 o 
  -8   1   8      185.18      190.29      6.11 o 
  -7   1   8       75.90       67.63      2.02 o 
  -6   1   8        0.67        2.12      1.63 o 
  -5   1   8        0.12        5.25      1.78 o 
  -4   1   8      141.70      150.74      8.66 o 
  -1   1   8     1303.67     1409.20     38.59 o 
   0   1   8       44.15       51.10      4.60 o 
   1   1   8       25.97       23.70      3.26 o 
   3   1   8     1350.65     1517.73     43.97 o 
   4   1   8        0.76        0.23      3.37 o 
   5   1   8       41.86       42.65      3.77 o 
   6   1   8      238.68      276.44     14.27 o 
   7   1   8     1190.87     1119.05     13.83 o 
   8   1   8       22.92       20.28      2.17 o 
   9   1   8       59.59       60.88      2.30 o 
  10   1   8       16.46       15.56      1.31 o 
  11   1   8        7.03        8.05      1.11 o 
  -9   2   8        1.05        1.04      2.03 o 
  -8   2   8       12.75       16.52      1.64 o 
  -7   2   8       23.37       23.69      1.93 o 
  -6   2   8      354.72      333.73      8.48 o 
  -5   2   8      376.36      373.60     11.86 o 
  -4   2   8      185.02      208.38     62.50 o 
  -2   2   8     1629.76     1738.14     48.54 o 
  -1   2   8      485.14      564.93     20.63 o 
   0   2   8        5.15        2.82      3.47 o 
   1   2   8      451.06      539.83     15.43 o 
   2   2   8     1526.90     1591.28     41.56 o 
   3   2   8       68.59       88.95      5.14 o 
   4   2   8      204.88      197.03     11.61 o 
   5   2   8     1675.32     1796.53     51.92 o 
   6   2   8     1248.95     1245.96     38.28 o 
   7   2   8       40.39       35.96      2.78 o 
   8   2   8      579.42      587.31      9.74 o 
   9   2   8       90.06       82.42      3.84 o 
  10   2   8       12.17       12.76      1.35 o 
  11   2   8        0.40        0.91      1.01 o 
  -9   3   8       67.34       64.93      7.48 o 
  -8   3   8        0.62        0.68      1.44 o 
  -7   3   8       98.74       90.50      2.87 o 
  -6   3   8        1.08        2.31      1.38 o 
  -5   3   8      115.16      108.69      5.08 o 
  -4   3   8       71.92       72.57      3.99 o 
  -2   3   8     1393.50     1602.50     46.02 o 
  -1   3   8       89.85       73.33      7.87 o 
   0   3   8      156.43      160.37     11.09 o 
   1   3   8      105.52      117.92      9.58 o 
   2   3   8      140.22      179.95     10.20 o 
   3   3   8      613.17      659.48     23.05 o 
   4   3   8       62.57       64.70      7.73 o 
   5   3   8       28.09       34.48      6.45 o 
   6   3   8      606.81      571.72     17.23 o 
   7   3   8       56.63       60.82      2.24 o 
   8   3   8       62.62       60.02      2.86 o 
   9   3   8        8.61        6.31      1.72 o 
  10   3   8       71.76       69.05      2.15 o 
  11   3   8        0.97        1.76      1.02 o 
  -9   4   8        0.17       -0.35      1.42 o 
  -8   4   8      287.28      297.46      7.39 o 
  -7   4   8        9.78        7.81      1.43 o 
  -6   4   8       13.38       12.87      1.40 o 
  -5   4   8       51.67       46.96      2.95 o 
  -4   4   8       52.42       52.85      2.81 o 
  -3   4   8      653.66      667.18     24.75 o 
  -2   4   8      118.49       98.06      9.41 o 
  -1   4   8      563.38      664.45     24.00 o 
   0   4   8       59.73       64.94      7.54 o 
   1   4   8      341.34      373.43     16.57 o 
   2   4   8      332.86      348.75     14.53 o 
   3   4   8      167.75      169.17      8.50 o 
   4   4   8       29.70       28.71      5.20 o 
   5   4   8      367.61      399.22     18.00 o 
   6   4   8        5.64        4.46      2.14 o 
   7   4   8      406.57      387.24      6.74 o 
   8   4   8       45.02       42.18      2.06 o 
   9   4   8       69.20       66.66      2.81 o 
  10   4   8       66.83       63.47      2.50 o 
  11   4   8       47.31       41.82      1.71 o 
  -8   5   8       73.70       77.52      2.97 o 
  -7   5   8       25.28       25.87      2.29 o 
  -6   5   8      258.35      255.87      7.07 o 
  -5   5   8      130.58      133.74      4.16 o 
  -4   5   8       37.63       37.49      3.01 o 
  -3   5   8        9.56        4.94      1.88 o 
  -2   5   8      304.00      305.55     15.66 o 
  -1   5   8      492.46      548.47     21.63 o 
   0   5   8       22.49       13.11      4.78 o 
   1   5   8      303.51      351.26     16.40 o 
   2   5   8      224.40      217.40     12.77 o 
   3   5   8      157.46      164.07      7.49 o 
   4   5   8      229.25      220.04     10.05 o 
   5   5   8      343.25      314.71     22.27 o 
   6   5   8      456.14      442.85      7.77 o 
   7   5   8       39.15       40.91      3.03 o 
   8   5   8        3.32        2.18      1.53 o 
   9   5   8       26.56       24.06      2.29 o 
  10   5   8       49.34       50.58      2.27 o 
  11   5   8        2.53        1.80      0.97 o 
  -8   6   8        5.47        5.71      1.60 o 
  -7   6   8       80.07       86.86      2.38 o 
  -6   6   8        2.33        1.59      1.31 o 
  -5   6   8      179.52      176.23     12.19 o 
  -4   6   8      185.87      191.90     18.38 o 
  -3   6   8       79.47       74.25      3.79 o 
  -2   6   8       87.91       92.30      6.05 o 
  -1   6   8      393.42      374.61     17.60 o 
   0   6   8        5.14        5.41      4.65 o 
   1   6   8        5.11        1.86      4.27 o 
   2   6   8      353.50      333.05     16.42 o 
   3   6   8      442.44      457.46     15.13 o 
   4   6   8       81.42       72.51      6.83 o 
   5   6   8       15.65       21.35      2.46 o 
   6   6   8        9.50       10.48      3.44 o 
   7   6   8        5.71        4.68      2.15 o 
   8   6   8       32.97       28.10      2.81 o 
   9   6   8       11.83        8.45      1.55 o 
  10   6   8        7.57        7.69      1.73 o 
  -8   7   8        2.69        4.72      1.59 o 
  -7   7   8       12.63       11.64      1.60 o 
  -6   7   8       26.47       33.09      2.82 o 
  -5   7   8      108.79      100.00     10.67 o 
  -4   7   8        0.59        1.10      1.58 o 
  -3   7   8       78.15       75.67      2.51 o 
  -2   7   8       82.74       68.42      2.62 o 
  -1   7   8      250.17      248.71      9.26 o 
   0   7   8       25.16       21.31      6.17 o 
   1   7   8        1.56        5.51      4.95 o 
   2   7   8       67.38       68.41      8.92 o 
   3   7   8      460.39      492.67      9.19 o 
   4   7   8      305.41      294.93      6.58 o 
   5   7   8      660.07      661.33      9.18 o 
   6   7   8       82.18       72.03      4.90 o 
   7   7   8        3.84        5.66      2.18 o 
   8   7   8       20.11       15.50      2.42 o 
   9   7   8        6.19        4.23      1.88 o 
  10   7   8        0.30       -0.03      1.57 o 
  -7   8   8        0.98        0.39      1.33 o 
  -6   8   8        2.91        0.79      1.44 o 
  -5   8   8        0.07        1.46      1.51 o 
  -4   8   8      208.57      201.99      6.39 o 
  -3   8   8        2.34        2.37      1.62 o 
  -2   8   8        0.68        0.95      1.66 o 
  -1   8   8        5.63       11.15      2.52 o 
   0   8   8       24.90       19.63      4.03 o 
   1   8   8      383.20      353.56     13.37 o 
   2   8   8      449.35      435.27      9.11 o 
   3   8   8      107.92      108.93      7.21 o 
   4   8   8      136.59      130.51      4.29 o 
   5   8   8      331.54      317.58      7.47 o 
   6   8   8       21.45       30.60      2.50 o 
   7   8   8       30.55       29.90      2.18 o 
   8   8   8       12.46       11.70      1.84 o 
   9   8   8        6.50        7.17      1.57 o 
  10   8   8       12.56       11.71      1.54 o 
  -7   9   8       13.12       18.39      2.20 o 
  -6   9   8        0.07        0.08      1.35 o 
  -5   9   8        1.11        0.93      2.07 o 
  -4   9   8      122.72      137.91      3.47 o 
  -3   9   8      103.54       84.20      3.40 o 
  -2   9   8        3.21        4.58      2.34 o 
  -1   9   8        2.78        3.74      3.06 o 
   0   9   8      749.46      703.59      8.32 o 
   1   9   8        2.87        2.16      3.58 o 
   2   9   8       12.27       12.31      2.37 o 
   3   9   8       86.29      110.55      5.26 o 
   4   9   8       58.54       57.47      3.49 o 
   5   9   8       65.69       72.46      4.83 o 
   6   9   8        3.61        2.98      2.31 o 
   7   9   8        9.19        7.02      2.29 o 
   8   9   8       66.55       70.33      3.50 o 
   9   9   8        0.19        0.12      1.23 o 
  -6  10   8       29.11       31.89      1.77 o 
  -5  10   8        3.29        6.45      2.10 o 
  -4  10   8       16.67       12.03      2.48 o 
  -3  10   8        5.64        5.98      2.22 o 
  -2  10   8        4.72        1.24      1.93 o 
  -1  10   8       51.77       60.41      5.93 o 
   0  10   8      186.94      161.11      4.22 o 
   1  10   8       95.72       75.54     11.54 o 
   2  10   8      190.89      220.92      8.98 o 
   3  10   8      402.29      416.47      6.69 o 
   4  10   8      341.74      334.23      5.42 o 
   5  10   8      127.89      109.61      4.86 o 
   6  10   8      132.51      123.79      9.23 o 
   7  10   8       37.45       40.28      3.04 o 
   8  10   8        1.73        0.82      1.63 o 
   9  10   8       37.80       39.19      1.95 o 
  -5  11   8        2.67        3.18      1.77 o 
  -4  11   8       74.24       86.62      6.03 o 
  -3  11   8        0.27        1.17      2.98 o 
  -2  11   8       17.04       13.66      1.73 o 
  -1  11   8       17.75       15.62      1.84 o 
   0  11   8      172.63      163.88      3.43 o 
   1  11   8        4.35        8.61      2.80 o 
   2  11   8       25.36       30.64      2.74 o 
   3  11   8       34.62       25.64      2.59 o 
   4  11   8       16.60       15.24      2.23 o 
   5  11   8       19.77       19.53      2.76 o 
   6  11   8       19.14       18.64      2.55 o 
   7  11   8       38.92       50.63      3.04 o 
   8  11   8        3.38        2.69      1.26 o 
  -4  12   8       17.85       12.81      3.29 o 
  -3  12   8       19.98       22.26      1.69 o 
  -2  12   8        2.97        4.13      1.59 o 
  -1  12   8       36.19       32.72      2.07 o 
   0  12   8      148.68      130.66      6.25 o 
   1  12   8       75.71       76.58      2.60 o 
   2  12   8       85.29       79.41      2.95 o 
   3  12   8       67.37       73.84      3.34 o 
   4  12   8       55.38       68.21      3.82 o 
   5  12   8       55.02       53.73      3.32 o 
   6  12   8        1.33        0.83      1.80 o 
   7  12   8        7.86       11.68      1.84 o 
  -3  13   8       17.79       15.78      1.50 o 
  -2  13   8       23.14       23.20      1.77 o 
  -1  13   8        0.77        0.36      1.42 o 
   0  13   8       45.94       43.56      2.17 o 
   1  13   8      251.92      237.75      4.89 o 
   2  13   8        7.65        4.08      1.77 o 
   3  13   8       85.15       83.26      3.45 o 
   4  13   8        0.12        0.75      1.37 o 
   5  13   8       56.64       59.72      2.30 o 
   6  13   8        5.41       12.10      1.39 o 
  -1  14   8        0.09        0.71      1.24 o 
   0  14   8       71.41       79.56      2.32 o 
   1  14   8        0.02        1.05      1.29 o 
   2  14   8       41.48       47.58      1.76 o 
   3  14   8       46.83       45.43      2.19 o 
   4  14   8      154.05      173.30      4.08 o 
  -1 -13   9        3.65        3.68      2.39 o 
  -3 -12   9        7.10        6.59      1.34 o 
  -2 -12   9       24.08       21.07      1.83 o 
  -1 -12   9      113.20      119.07      5.43 o 
   0 -12   9      122.06      123.30      5.35 o 
   1 -12   9        8.01        9.82      2.21 o 
   5 -12   9        2.47        1.96      1.86 o 
  -5 -11   9       46.28       37.84      4.73 o 
  -4 -11   9        2.32        2.11      1.30 o 
  -3 -11   9       14.20       15.47      1.51 o 
  -2 -11   9        0.06       -0.19      1.03 o 
  -1 -11   9       50.93       59.69      3.19 o 
   0 -11   9       18.05       19.89      1.64 o 
   1 -11   9      422.85      406.23      6.93 o 
   2 -11   9       50.79       52.77      2.81 o 
   3 -11   9       44.27       48.85      5.56 o 
   4 -11   9       52.03       46.77      3.44 o 
   5 -11   9       20.96       17.16      3.89 o 
   6 -11   9        0.27        1.10      1.73 o 
  -5 -10   9       15.57       17.22      2.68 o 
  -4 -10   9       17.46       16.93      2.49 o 
  -3 -10   9       39.05       31.64      1.60 o 
  -2 -10   9      156.73      137.52      3.71 o 
  -1 -10   9        5.28        4.53      1.31 o 
   0 -10   9        0.82        1.08      1.32 o 
   1 -10   9       84.84       80.00      3.10 o 
   2 -10   9       50.35       52.73      2.76 o 
   3 -10   9        0.02       -0.36      1.51 o 
   4 -10   9        2.38        3.14      1.23 o 
   5 -10   9       33.38       33.82      1.96 o 
   6 -10   9       10.25       13.04      1.99 o 
   7 -10   9        0.08       -0.30      1.03 o 
  -6  -9   9       13.94       14.34      2.42 o 
  -5  -9   9       91.58       98.31     14.32 o 
  -4  -9   9       31.32       34.43      3.55 o 
  -3  -9   9       89.73       92.08      4.00 o 
  -2  -9   9        9.17        5.56      1.29 o 
  -1  -9   9       35.94       40.42      1.75 o 
   0  -9   9       30.64       31.86      1.75 o 
   1  -9   9        7.69        5.65      1.35 o 
   2  -9   9       85.93       87.10      2.72 o 
   3  -9   9        4.16        3.84      1.35 o 
   4  -9   9       15.46       18.47      1.50 o 
   5  -9   9       42.09       38.18      2.10 o 
   6  -9   9       82.37       93.85      2.06 o 
   7  -9   9       45.77       49.74      2.53 o 
   8  -9   9       10.01       14.28      1.21 o 
  -7  -8   9      140.96      159.87      4.62 o 
  -6  -8   9       36.80       36.50      4.87 o 
  -5  -8   9        7.33        4.71      1.34 o 
  -4  -8   9       19.88       23.22      2.26 o 
  -3  -8   9       10.21       12.85      1.50 o 
  -2  -8   9        2.63        1.23      1.26 o 
  -1  -8   9      122.68      104.38      2.29 o 
   0  -8   9      494.84      486.61      5.31 o 
   1  -8   9      189.16      190.74      5.07 o 
   2  -8   9      170.19      156.12      3.68 o 
   3  -8   9        0.49        0.09      1.23 o 
   4  -8   9        8.77        6.93      1.23 o 
   5  -8   9       10.67        8.02      1.15 o 
   6  -8   9        4.81        4.61      1.08 o 
   7  -8   9      291.59      291.15      4.35 o 
   8  -8   9       22.10       26.78      1.41 o 
  -7  -7   9        3.43        1.51      1.72 o 
  -6  -7   9       56.66       58.75      6.27 o 
  -5  -7   9        2.82        1.56      1.33 o 
  -4  -7   9       49.47       53.22      3.67 o 
  -3  -7   9       15.83       20.54      1.88 o 
  -2  -7   9      323.92      336.49      3.88 o 
  -1  -7   9        1.19        0.68      1.20 o 
   0  -7   9      123.85      101.19      2.70 o 
   1  -7   9      226.21      213.11      4.80 o 
   2  -7   9       31.20       28.26      1.39 o 
   3  -7   9        2.75        3.41      1.19 o 
   4  -7   9      228.43      231.44      3.76 o 
   5  -7   9       10.84       13.38      1.62 o 
   6  -7   9      119.55      120.54      2.52 o 
   7  -7   9      114.95      123.06      2.53 o 
   8  -7   9       75.00       82.97      2.41 o 
   9  -7   9       56.17       60.57      1.79 o 
  -8  -6   9        4.76        7.58      1.88 o 
  -7  -6   9       10.61       12.65      1.69 o 
  -6  -6   9       19.85       19.06      2.04 o 
  -5  -6   9       27.45       27.55      1.85 o 
  -4  -6   9      193.35      204.20     12.10 o 
  -3  -6   9       53.57       44.31      2.98 o 
  -2  -6   9      229.33      212.60      3.98 o 
  -1  -6   9       13.08       14.53      1.54 o 
   0  -6   9       40.36       45.42      1.64 o 
   1  -6   9       51.27       55.11      1.96 o 
   2  -6   9      183.71      172.14      3.71 o 
   3  -6   9       45.65       42.74      1.57 o 
   4  -6   9       86.13       96.74      2.25 o 
   5  -6   9      121.46      126.37      3.02 o 
   6  -6   9       42.30       39.28      1.98 o 
   7  -6   9      121.92      112.42      3.14 o 
   8  -6   9        0.02        0.06      0.95 o 
   9  -6   9        2.35        3.92      0.95 o 
  -8  -5   9        0.81        0.58      1.27 o 
  -7  -5   9       37.59       38.55      4.38 o 
  -6  -5   9       58.60       56.11      6.77 o 
  -5  -5   9       17.86       19.13      1.72 o 
  -4  -5   9        0.01        1.85      1.20 o 
  -3  -5   9      368.36      361.92     14.20 o 
  -2  -5   9       18.75       19.97      1.39 o 
  -1  -5   9      319.56      287.01      4.62 o 
   0  -5   9      315.93      333.30     12.87 o 
   1  -5   9       15.22       15.54      3.44 o 
   2  -5   9       16.82       15.68      3.88 o 
   3  -5   9       32.06       35.83      1.35 o 
   4  -5   9      476.41      460.85      4.42 o 
   5  -5   9     1444.62     1429.28     10.23 o 
   6  -5   9      173.82      164.79      4.60 o 
   7  -5   9       20.19       17.68      1.52 o 
   8  -5   9      116.70      128.29      4.08 o 
   9  -5   9       16.37       16.01      1.25 o 
  10  -5   9        0.78        0.47      0.90 o 
  -8  -4   9       11.07       13.36      1.82 o 
  -7  -4   9        3.95        4.00      1.63 o 
  -6  -4   9      276.39      271.44     16.17 o 
  -5  -4   9       68.61       69.84      4.64 o 
  -4  -4   9       13.21       13.36      1.39 o 
  -3  -4   9       29.74       27.46      1.51 o 
  -2  -4   9      549.74      530.07     25.95 o 
  -1  -4   9      259.50      290.03     10.86 o 
   0  -4   9      281.72      302.41     10.80 o 
   1  -4   9       42.88       41.02      5.57 o 
   2  -4   9        0.93        0.59      2.32 o 
   3  -4   9       34.91       39.87      3.72 o 
   4  -4   9        8.65        5.97      1.21 o 
   5  -4   9      147.54      140.45      2.44 o 
   6  -4   9      768.25      764.92      5.84 o 
   7  -4   9       41.24       34.73      1.68 o 
   8  -4   9        0.77        0.88      1.06 o 
   9  -4   9       70.03       71.69      1.90 o 
  10  -4   9       15.25       15.93      1.32 o 
  -8  -3   9       45.73       56.74      4.52 o 
  -7  -3   9        9.08        9.27      2.21 o 
  -6  -3   9       41.67       42.92      3.16 o 
  -5  -3   9      173.62      140.10     13.57 o 
  -4  -3   9       24.24       20.66      1.54 o 
  -3  -3   9       13.73       18.99      1.60 o 
  -2  -3   9      668.19      683.43     22.68 o 
  -1  -3   9       20.40       19.63      4.29 o 
   0  -3   9       36.93       32.43      4.06 o 
   1  -3   9        5.07        2.42      2.46 o 
   2  -3   9      118.72      111.77      9.78 o 
   3  -3   9        0.33        3.22      4.30 o 
   4  -3   9        1.50        2.57      4.37 o 
   5  -3   9       12.04       10.81      1.28 o 
   6  -3   9      635.49      628.92      6.98 o 
   7  -3   9       29.59       26.41      2.61 o 
   8  -3   9      433.96      441.49      4.32 o 
   9  -3   9        0.53        0.98      1.16 o 
  10  -3   9        0.33        0.25      1.02 o 
  -8  -2   9       21.59       18.27      1.75 o 
  -7  -2   9        2.80       -0.47      1.90 o 
  -6  -2   9        0.79        0.87      2.10 o 
  -5  -2   9       65.43       59.40      8.21 o 
  -4  -2   9      107.55      108.11      6.50 o 
  -3  -2   9      667.65      643.22     13.35 o 
  -2  -2   9      311.36      351.26     10.43 o 
  -1  -2   9      234.54      246.80      9.05 o 
   0  -2   9       66.48       82.91      3.97 o 
   1  -2   9      274.20      289.05     12.58 o 
   2  -2   9       33.20       33.02      4.06 o 
   3  -2   9        9.92        8.12      3.46 o 
   4  -2   9        7.11        7.78      4.49 o 
   5  -2   9       23.96       21.67      1.80 o 
   6  -2   9       28.92       24.17      1.43 o 
   7  -2   9        7.52        5.32      1.15 o 
   8  -2   9       52.78       51.62      2.13 o 
   9  -2   9        0.23        1.02      1.11 o 
  10  -2   9       56.84       53.82      2.16 o 
  -9  -1   9        0.38        0.32      1.36 o 
  -8  -1   9       61.78       66.08      3.59 o 
  -7  -1   9       12.28        9.95      2.20 o 
  -6  -1   9       79.04       72.26      5.97 o 
  -5  -1   9      162.11      160.91     10.80 o 
  -4  -1   9      236.41      198.74      9.78 o 
  -3  -1   9       22.38       18.63      2.77 o 
  -2  -1   9      569.25      617.50     20.95 o 
  -1  -1   9      416.42      418.32     16.56 o 
   1  -1   9       20.96       18.14      5.05 o 
   2  -1   9       17.72       19.28      5.05 o 
   3  -1   9      203.19      215.14      7.78 o 
   4  -1   9      230.86      219.24      8.08 o 
   5  -1   9      102.37       97.09     10.05 o 
   6  -1   9       53.74       51.51      1.79 o 
   7  -1   9       33.34       29.66      1.87 o 
   8  -1   9      127.22      127.40      5.18 o 
   9  -1   9       84.34       91.95      2.99 o 
  10  -1   9       53.45       53.53      1.93 o 
  11  -1   9       27.46       24.64      1.32 o 
  -9   0   9        1.59        0.64      1.39 o 
  -8   0   9       34.70       41.46      2.47 o 
  -7   0   9       46.04       41.41      2.44 o 
  -6   0   9        0.28        0.73      1.59 o 
  -5   0   9      215.25      197.39      5.58 o 
  -4   0   9      813.31      757.94     26.43 o 
  -3   0   9        0.05       -0.50      1.87 o 
  -2   0   9      159.59      165.86      9.11 o 
   0   0   9      937.48      895.60     28.58 o 
   1   0   9       42.87       38.74      6.09 o 
   2   0   9       12.36        7.01      4.11 o 
   3   0   9      699.77      754.35     26.48 o 
   4   0   9      312.10      285.58     12.68 o 
   5   0   9       72.24       81.08      8.30 o 
   6   0   9      997.87      912.31      9.34 o 
   7   0   9      425.00      422.12      6.07 o 
   8   0   9        5.65        4.61      1.57 o 
   9   0   9       14.57       14.95      1.74 o 
  10   0   9      113.91      123.05      2.93 o 
  11   0   9       14.10       14.05      1.19 o 
  -8   1   9       47.25       54.94      3.63 o 
  -7   1   9        9.76        5.42      1.36 o 
  -6   1   9       15.60       13.44      1.65 o 
  -5   1   9      485.84      468.81      6.21 o 
  -4   1   9       31.40       24.96      2.65 o 
  -3   1   9       19.89       14.77      3.15 o 
  -2   1   9      234.00      212.69      7.75 o 
   0   1   9      331.54      345.50     12.96 o 
   1   1   9      487.26      478.30     15.55 o 
   2   1   9      150.29      158.02     11.55 o 
   3   1   9       65.02       54.31      7.16 o 
   4   1   9      523.90      572.32     22.41 o 
   5   1   9       27.82       22.86      4.54 o 
   6   1   9      159.45      170.75      4.88 o 
   7   1   9        0.06       -0.32      1.64 o 
   8   1   9      532.01      526.54      8.29 o 
   9   1   9      129.14      129.91      3.50 o 
  10   1   9       28.18       29.61      1.81 o 
  11   1   9       12.94       14.44      1.64 o 
  -8   2   9        8.87       12.85      1.48 o 
  -7   2   9       58.94       59.14      2.31 o 
  -6   2   9       73.62       81.31      2.39 o 
  -5   2   9      128.48      135.41      3.21 o 
  -4   2   9      483.82      441.86     16.29 o 
  -3   2   9        9.55       10.73      2.25 o 
  -1   2   9      262.03      273.84     10.12 o 
   0   2   9       39.48       59.90      5.69 o 
   1   2   9        2.13        0.39      2.66 o 
   2   2   9        0.40       -0.16      2.46 o 
   3   2   9       92.62       97.18      9.37 o 
   4   2   9       65.65       71.02      8.39 o 
   5   2   9       74.70       63.38      8.41 o 
   6   2   9      110.61      106.69      2.78 o 
   7   2   9      129.71      123.87      2.81 o 
   8   2   9      165.65      157.81      3.45 o 
   9   2   9       13.33       11.29      1.66 o 
  10   2   9        6.10        5.52      1.29 o 
  11   2   9        1.30        0.64      0.88 o 
  -8   3   9      178.14      180.29      4.07 o 
  -7   3   9      132.56      133.92      3.26 o 
  -6   3   9       62.12       62.29      3.13 o 
  -5   3   9      123.25      107.08      6.20 o 
  -4   3   9       97.42       97.25      3.86 o 
  -3   3   9       14.41       19.11      2.06 o 
  -1   3   9      177.68      188.26     13.14 o 
   0   3   9     1577.54     1577.97     46.55 o 
   1   3   9      160.91      195.33      8.59 o 
   2   3   9        7.01        2.26      3.15 o 
   3   3   9      308.62      296.26     13.87 o 
   4   3   9      645.65      600.39     23.38 o 
   5   3   9      402.98      402.36     14.52 o 
   6   3   9       14.04       17.81      1.72 o 
   7   3   9      817.97      753.63      7.52 o 
   8   3   9      117.96      113.58      3.76 o 
   9   3   9       46.59       46.75      2.26 o 
  10   3   9        0.46        0.66      1.12 o 
  11   3   9        8.50        6.89      0.98 o 
  -8   4   9       24.52       21.25      2.12 o 
  -7   4   9        0.36        1.81      1.38 o 
  -6   4   9        0.50        2.13      1.29 o 
  -5   4   9      110.97      111.59      2.93 o 
  -4   4   9       24.16       24.91      2.01 o 
  -3   4   9       14.53       20.56      2.95 o 
  -2   4   9        2.00        2.74      5.76 o 
  -1   4   9       32.92       23.77      6.41 o 
   0   4   9       71.19       66.18      8.49 o 
   1   4   9      977.83     1025.40     34.01 o 
   2   4   9      114.63      102.26      8.83 o 
   3   4   9       34.99       19.63      3.62 o 
   4   4   9       29.04       32.05      6.64 o 
   5   4   9       61.49       61.00      2.81 o 
   6   4   9      399.18      361.96      5.80 o 
   7   4   9        5.61        5.34      1.57 o 
   8   4   9      309.07      312.45      4.66 o 
   9   4   9        3.92        3.60      1.42 o 
  10   4   9       71.26       72.24      2.35 o 
  -8   5   9       22.31       27.80      1.98 o 
  -7   5   9       58.99       71.88      2.27 o 
  -6   5   9      102.35      107.84      2.96 o 
  -5   5   9        0.18        0.25      1.34 o 
  -4   5   9      463.81      459.92      7.09 o 
  -3   5   9       16.40       21.15      4.39 o 
  -2   5   9        7.48        9.83      2.94 o 
  -1   5   9      463.86      487.57     21.18 o 
   0   5   9       78.17       74.70      9.04 o 
   1   5   9      108.56      116.91     10.90 o 
   2   5   9      590.80      621.23     18.30 o 
   3   5   9      851.52      767.43     23.04 o 
   4   5   9        0.51        1.33      1.78 o 
   5   5   9        0.55        1.18      2.15 o 
   6   5   9        2.86        2.55      1.82 o 
   7   5   9       85.61       78.56      3.82 o 
   8   5   9       37.30       38.04      2.11 o 
   9   5   9        3.54        2.62      1.35 o 
  10   5   9        2.67        2.34      1.15 o 
  -7   6   9       14.73       12.28      1.64 o 
  -6   6   9       42.31       45.71      2.08 o 
  -5   6   9       64.44       64.25      4.31 o 
  -4   6   9        0.25       -0.06      1.64 o 
  -3   6   9       30.45       35.11      4.19 o 
  -2   6   9      639.67      593.34     10.00 o 
  -1   6   9       54.59       52.11      4.17 o 
   0   6   9      318.65      345.64     17.84 o 
   1   6   9      588.78      568.00     23.44 o 
   2   6   9      102.01      113.54      7.02 o 
   3   6   9        9.53        7.26      1.93 o 
   4   6   9     1307.18     1188.45     15.46 o 
   5   6   9       76.60       77.95      3.66 o 
   6   6   9      105.47       96.00      4.25 o 
   7   6   9        0.46        0.34      1.63 o 
   8   6   9       89.95       88.82      3.10 o 
   9   6   9        1.64        1.32      1.14 o 
  10   6   9        9.69        8.42      1.30 o 
  -7   7   9        2.54        1.85      1.36 o 
  -6   7   9        2.34        2.10      1.27 o 
  -5   7   9        0.42        0.10      1.26 o 
  -4   7   9       11.12        8.67      1.76 o 
  -3   7   9       40.18       40.88      2.14 o 
  -2   7   9      111.41      108.37      5.12 o 
  -1   7   9      704.30      658.72      8.49 o 
   0   7   9       14.71       10.51      6.50 o 
   1   7   9       14.10        9.36      5.99 o 
   2   7   9      144.92      160.36      7.05 o 
   3   7   9       11.60       11.69      2.36 o 
   4   7   9      139.71      124.81      6.62 o 
   5   7   9       68.64       70.66      4.05 o 
   6   7   9      295.79      280.45     11.18 o 
   7   7   9       99.95       95.50      2.93 o 
   8   7   9       87.90       79.38      2.17 o 
   9   7   9       40.69       38.55      1.69 o 
  10   7   9       52.89       48.95      2.15 o 
  -7   8   9       19.05       22.39      1.73 o 
  -6   8   9       25.69       19.87      1.74 o 
  -5   8   9       19.32       21.38      1.63 o 
  -4   8   9       17.26       24.99      2.54 o 
  -3   8   9      125.21      132.35      4.06 o 
  -2   8   9        4.75        4.13      1.78 o 
  -1   8   9       57.98       55.29      6.44 o 
   0   8   9        0.25        0.86      4.08 o 
   2   8   9       86.89       85.06      4.09 o 
   3   8   9      369.83      372.43      8.13 o 
   4   8   9       11.80       10.28      2.68 o 
   5   8   9       90.49       79.39      4.75 o 
   6   8   9       41.50       38.65      3.98 o 
   7   8   9       36.81       35.38      2.97 o 
   8   8   9        7.92        5.15      1.58 o 
   9   8   9       31.94       31.07      1.74 o 
  -6   9   9       17.76       19.56      1.67 o 
  -5   9   9       27.81       26.56      2.22 o 
  -4   9   9        2.13        0.44      1.49 o 
  -3   9   9       25.31       19.38      1.93 o 
  -2   9   9       44.74       36.75      2.92 o 
  -1   9   9        0.19        5.67      2.50 o 
   0   9   9      193.08      191.14     10.69 o 
   1   9   9        5.74        5.87      2.56 o 
   2   9   9      763.93      735.16     10.28 o 
   3   9   9      107.13      100.34      4.72 o 
   4   9   9       17.45        8.68      2.58 o 
   5   9   9      130.79      124.86      7.31 o 
   6   9   9        7.20        6.91      2.34 o 
   7   9   9       68.36       62.20      3.47 o 
   8   9   9        0.24        1.25      1.38 o 
   9   9   9       12.02       11.97      1.58 o 
  -5  10   9       17.08       17.84      1.73 o 
  -4  10   9        1.87        0.76      1.98 o 
  -3  10   9       50.99       39.41      3.47 o 
  -2  10   9      126.45      126.59     11.70 o 
  -1  10   9       75.81       66.61      5.47 o 
   0  10   9      130.00      131.69      6.70 o 
   1  10   9       61.95       60.79      3.51 o 
   2  10   9      214.25      187.79      5.62 o 
   3  10   9        7.42       13.55      2.52 o 
   4  10   9       16.71       18.47      3.36 o 
   5  10   9        5.62        3.90      2.24 o 
   6  10   9       50.31       55.38      3.44 o 
   7  10   9        5.56        4.26      1.50 o 
   8  10   9        5.17        4.02      1.33 o 
  -4  11   9        0.59        0.48     12.65 o 
  -3  11   9       13.03       14.57      3.79 o 
  -2  11   9        7.90        4.91      2.05 o 
  -1  11   9       91.53       83.15      3.29 o 
   0  11   9       90.16       98.24      3.48 o 
   1  11   9      224.51      253.55      6.22 o 
   2  11   9       12.79        9.20      2.84 o 
   3  11   9       75.42       76.16      4.09 o 
   4  11   9        4.57        0.34      1.78 o 
   5  11   9       29.64       28.12      2.69 o 
   6  11   9        2.62        2.09      1.50 o 
   7  11   9       74.46       84.44      3.32 o 
  -3  12   9        0.18        1.69      2.99 o 
  -2  12   9       73.50       80.64      5.49 o 
  -1  12   9        3.58        3.31      1.94 o 
   0  12   9       92.67       86.78      3.83 o 
   1  12   9       22.24       19.59      2.93 o 
   2  12   9      180.58      162.56      6.20 o 
   3  12   9      187.97      207.63      6.23 o 
   4  12   9      116.88      119.63      7.43 o 
   5  12   9        7.18        4.85      1.56 o 
   6  12   9       15.91       19.12      1.87 o 
  -2  13   9        0.80        1.60      2.81 o 
  -1  13   9       35.84       38.61      2.11 o 
   0  13   9        4.27        4.31      1.80 o 
   1  13   9        2.99        2.04      1.81 o 
   2  13   9      127.19      125.97      5.54 o 
   3  13   9       34.83       39.63      2.49 o 
   4  13   9        6.18       10.62      1.65 o 
   5  13   9        2.88        3.25      1.18 o 
   0  14   9        8.35        5.83      1.64 o 
   1  14   9       55.78       56.04      3.64 o 
   2  14   9        0.02        0.25      2.24 o 
   3  14   9       45.67       46.99      3.34 o 
  -2 -12  10       15.24       14.13      1.65 o 
  -1 -12  10       15.68       11.59      1.15 o 
   0 -12  10      144.07      142.65      4.83 o 
   1 -12  10       55.91       51.37      3.34 o 
  -3 -11  10        6.31        5.03      1.25 o 
  -2 -11  10       77.06       80.12      2.58 o 
  -1 -11  10        2.69        3.29      1.12 o 
   0 -11  10       13.67       12.16      1.44 o 
   1 -11  10       11.58       12.95      2.40 o 
   2 -11  10       12.40       10.09      2.02 o 
   3 -11  10        0.50        0.27      1.70 o 
   4 -11  10       23.69       24.29      2.21 o 
   5 -11  10        0.02       -0.33      1.49 o 
  -5 -10  10       58.55       64.97      2.72 o 
  -4 -10  10        3.88        3.69      1.31 o 
  -3 -10  10        0.31        0.57      1.11 o 
  -2 -10  10        2.35        2.63      1.09 o 
  -1 -10  10      153.47      157.34      4.45 o 
   0 -10  10       72.88       73.13      2.43 o 
   1 -10  10       14.07       19.14      1.66 o 
   2 -10  10        2.43        1.43      1.92 o 
   3 -10  10       62.47       70.61      2.51 o 
   4 -10  10        0.79        1.96      1.48 o 
   5 -10  10        3.67        3.77      1.20 o 
   6 -10  10        0.31        1.04      1.28 o 
  -5  -9  10        5.40        4.26      2.32 o 
  -4  -9  10       61.98       70.35      3.45 o 
  -3  -9  10       45.04       51.09      2.41 o 
  -2  -9  10       86.54       99.04      3.14 o 
  -1  -9  10       30.67       27.98      1.78 o 
   0  -9  10        1.92        4.44      1.16 o 
   1  -9  10       92.24       95.87      2.73 o 
   2  -9  10        3.18        2.98      1.30 o 
   3  -9  10       24.74       27.13      1.73 o 
   4  -9  10       54.51       48.71      1.88 o 
   5  -9  10        9.33        7.55      1.22 o 
   6  -9  10       20.76       22.46      1.29 o 
   7  -9  10       39.80       42.85      2.69 o 
  -6  -8  10      104.77      118.42     14.55 o 
  -5  -8  10       99.55      112.87     12.93 o 
  -4  -8  10        6.39        4.30      1.39 o 
  -3  -8  10        4.79        3.09      1.22 o 
  -2  -8  10        0.95        0.27      1.23 o 
  -1  -8  10      212.79      208.53      3.04 o 
   0  -8  10      121.39      114.20      3.01 o 
   1  -8  10       10.84        9.20      1.19 o 
   2  -8  10        4.09        5.30      1.19 o 
   3  -8  10       33.80       32.14      2.03 o 
   4  -8  10       19.64       20.13      1.54 o 
   5  -8  10       44.66       41.20      2.08 o 
   6  -8  10        9.38       11.62      1.15 o 
   7  -8  10        9.25        7.57      1.08 o 
   8  -8  10      151.29      153.61      2.72 o 
  -6  -7  10       16.85       20.40      2.75 o 
  -5  -7  10       18.67       18.13      1.77 o 
  -4  -7  10        0.42        0.55      1.20 o 
  -3  -7  10       10.46       16.17      2.62 o 
  -2  -7  10       61.38       56.15      2.05 o 
  -1  -7  10        4.75        9.59      2.27 o 
   0  -7  10        0.05       -0.45      1.10 o 
   1  -7  10       42.98       39.83      1.52 o 
   2  -7  10      318.77      282.98      3.63 o 
   3  -7  10      287.02      292.33      3.74 o 
   4  -7  10      123.41      126.78      2.46 o 
   5  -7  10       74.52       67.15      2.22 o 
   6  -7  10       31.32       33.84      1.55 o 
   7  -7  10       69.61       69.44      1.73 o 
   8  -7  10       22.72       25.63      1.37 o 
  -7  -6  10        0.41        0.20      1.45 o 
  -6  -6  10       19.20       21.62      3.46 o 
  -5  -6  10       22.24       16.44      1.64 o 
  -4  -6  10        3.41        4.45      1.27 o 
  -3  -6  10       22.03       20.51      1.71 o 
  -2  -6  10      210.73      204.67      3.37 o 
  -1  -6  10      119.63      113.83      3.61 o 
   0  -6  10        9.83       10.69      1.19 o 
   1  -6  10      245.04      235.60      3.46 o 
   2  -6  10       70.65       67.51      2.03 o 
   3  -6  10      947.86      926.84      6.54 o 
   4  -6  10     1040.65     1027.81      7.63 o 
   5  -6  10      143.49      124.24      2.71 o 
   6  -6  10       11.18       14.92      1.29 o 
   7  -6  10        7.28        6.75      1.25 o 
   8  -6  10       42.09       38.20      1.64 o 
   9  -6  10        6.48        4.67      0.95 o 
  -7  -5  10        0.18        0.56      1.59 o 
  -6  -5  10       89.73       91.07     10.09 o 
  -5  -5  10       17.01       18.60      1.76 o 
  -4  -5  10       16.82       20.22      1.42 o 
  -3  -5  10      245.79      247.13      3.95 o 
  -2  -5  10       66.38       56.52      2.05 o 
  -1  -5  10      107.33       96.19      2.03 o 
   0  -5  10       39.10       37.17      1.74 o 
   1  -5  10        8.50       10.06      1.26 o 
   2  -5  10        3.05        4.14      1.09 o 
   3  -5  10      212.96      209.57      5.42 o 
   4  -5  10        0.52        0.65      1.08 o 
   5  -5  10      126.74      130.00      2.84 o 
   6  -5  10      253.97      255.63      3.37 o 
   7  -5  10      184.14      185.14      3.36 o 
   8  -5  10      158.77      160.83      2.71 o 
   9  -5  10       33.91       31.09      1.40 o 
  -7  -4  10        6.77        6.38      2.30 o 
  -6  -4  10        2.29        1.86      1.92 o 
  -5  -4  10      221.70      246.79     18.68 o 
  -4  -4  10        9.00        9.16      1.40 o 
  -3  -4  10        2.66        4.45      1.22 o 
  -2  -4  10       13.27       11.06      1.39 o 
  -1  -4  10      758.14      642.96      5.53 o 
   0  -4  10        4.85        5.25      1.23 o 
   1  -4  10       30.37       31.01      1.42 o 
   2  -4  10      148.57      156.60      2.62 o 
   3  -4  10       97.35       99.56      1.86 o 
   4  -4  10      188.64      183.78      2.87 o 
   5  -4  10      263.81      268.98      3.47 o 
   6  -4  10        6.05        3.95      1.14 o 
   7  -4  10        2.17        1.71      1.10 o 
   8  -4  10       99.35      105.32      2.73 o 
   9  -4  10      104.62      101.65      2.67 o 
  -8  -3  10       30.68       33.00      3.08 o 
  -7  -3  10        6.19        5.72      2.32 o 
  -6  -3  10       93.55       99.45     12.57 o 
  -5  -3  10       12.75       13.88      2.81 o 
  -4  -3  10       29.42       27.41      1.61 o 
  -3  -3  10        4.53        5.08      1.26 o 
  -2  -3  10        9.11       11.26      1.47 o 
  -1  -3  10      250.64      221.01      5.51 o 
   0  -3  10        1.25        3.01      2.89 o 
   1  -3  10       21.89       23.75      4.69 o 
   2  -3  10       25.31       26.09      3.29 o 
   3  -3  10       39.72       43.07      1.49 o 
   4  -3  10      385.64      367.16      3.58 o 
   5  -3  10       12.45       12.03      1.35 o 
   6  -3  10        4.23        5.35      1.17 o 
   7  -3  10        3.41        0.88      1.09 o 
   8  -3  10      117.40      121.87      3.01 o 
   9  -3  10       56.30       59.57      1.84 o 
  10  -3  10        1.57        1.04      0.96 o 
  -8  -2  10       32.76       35.68      2.59 o 
  -7  -2  10        8.91        7.49      1.94 o 
  -6  -2  10       12.75       10.61      2.72 o 
  -5  -2  10       61.35       59.24      5.05 o 
  -4  -2  10       42.81       39.70      2.13 o 
  -3  -2  10      163.05      153.05      4.77 o 
  -2  -2  10     1067.82      982.34     18.40 o 
  -1  -2  10        8.04        9.24      3.82 o 
   0  -2  10        0.30       -0.03      2.69 o 
   2  -2  10      283.03      264.59     12.99 o 
   3  -2  10        3.01        5.48      4.86 o 
   4  -2  10      194.26      181.50      4.35 o 
   5  -2  10       11.37       11.42      1.31 o 
   6  -2  10      271.18      246.23      3.95 o 
   7  -2  10       13.10        9.56      1.34 o 
   8  -2  10       45.79       44.53      2.21 o 
   9  -2  10        2.95        2.17      1.17 o 
  10  -2  10       11.63        8.91      1.44 o 
  -8  -1  10       20.81       22.35      1.65 o 
  -7  -1  10      155.03      155.34      6.67 o 
  -6  -1  10        0.57        1.50      1.80 o 
  -5  -1  10       31.96       30.72      3.82 o 
  -4  -1  10      402.53      438.54      7.29 o 
  -3  -1  10      616.52      573.50     10.20 o 
  -2  -1  10      210.04      207.19     15.37 o 
  -1  -1  10     1455.51     1470.73     34.14 o 
   1  -1  10       82.27       85.12      9.12 o 
   2  -1  10       71.70       64.77      6.66 o 
   3  -1  10        6.99       10.59      3.44 o 
   4  -1  10      213.52      205.12      4.30 o 
   5  -1  10      153.08      159.21      3.12 o 
   6  -1  10       11.03       13.17      1.51 o 
   7  -1  10      637.22      652.03      8.53 o 
   8  -1  10       38.46       32.64      2.28 o 
   9  -1  10       25.41       22.42      1.69 o 
  10  -1  10       21.19       25.29      1.91 o 
  -8   0  10       71.15       69.91      2.41 o 
  -7   0  10        1.97        1.37      1.51 o 
  -6   0  10      110.58      113.41      5.45 o 
  -5   0  10       52.34       63.66      2.55 o 
  -4   0  10        7.88        7.56      2.52 o 
  -3   0  10      392.40      387.07     21.45 o 
  -2   0  10      402.10      423.62     14.41 o 
   1   0  10       43.35       57.05      7.77 o 
   2   0  10       45.68       49.10      7.38 o 
   3   0  10      136.36      162.29     12.56 o 
   4   0  10       25.15       50.68      4.61 o 
   5   0  10      471.49      426.80      5.43 o 
   6   0  10      720.19      745.17     11.07 o 
   7   0  10        3.76        5.22      1.56 o 
   8   0  10       27.89       28.78      2.15 o 
   9   0  10        0.50        0.47      1.35 o 
  10   0  10        0.37        0.41      1.01 o 
  -8   1  10       26.22       29.19      2.25 o 
  -7   1  10        0.55        0.53      1.32 o 
  -6   1  10        8.71        8.11      1.57 o 
  -5   1  10      103.45       99.34      4.92 o 
  -4   1  10      704.17      701.90     10.69 o 
  -3   1  10       74.40       71.86      3.84 o 
  -2   1  10       84.05       83.59      3.26 o 
   0   1  10      276.49      302.74     13.75 o 
   1   1  10      275.66      335.05     16.15 o 
   2   1  10        2.37        1.84      4.25 o 
   3   1  10        4.67        9.92      5.06 o 
   4   1  10      100.06       92.10      9.97 o 
   5   1  10      450.08      395.80      5.12 o 
   6   1  10      109.69      113.83      3.43 o 
   7   1  10       76.95       77.28      2.67 o 
   8   1  10        9.10        9.08      1.51 o 
   9   1  10      169.13      161.25      3.31 o 
  10   1  10       78.57       75.70      3.20 o 
  -8   2  10       12.81       11.48      1.71 o 
  -7   2  10      165.87      183.87      3.60 o 
  -6   2  10       39.32       35.82      2.08 o 
  -5   2  10        3.99        4.17      1.46 o 
  -4   2  10        8.83        5.96      1.66 o 
  -3   2  10      436.73      410.79     11.86 o 
  -2   2  10      360.65      341.18     34.21 o 
   0   2  10      295.43      295.72     13.14 o 
   1   2  10      640.88      589.19     17.62 o 
   2   2  10        4.36        3.70      4.04 o 
   3   2  10       28.54       31.10      6.50 o 
   4   2  10      465.09      415.02     20.65 o 
   5   2  10       68.88       59.37      4.05 o 
   6   2  10      179.06      159.13      3.46 o 
   7   2  10       22.75       25.35      1.98 o 
   8   2  10      436.20      420.48      5.78 o 
   9   2  10       29.69       29.31      1.70 o 
  10   2  10       16.13       14.43      1.46 o 
  -8   3  10      116.04      130.03      5.16 o 
  -7   3  10       14.79       17.27      1.53 o 
  -6   3  10      222.03      229.35      5.56 o 
  -5   3  10       12.27       14.85      1.55 o 
  -4   3  10       14.21       13.03      1.64 o 
  -3   3  10        1.03        0.87      1.64 o 
  -2   3  10       81.83       83.39      8.21 o 
  -1   3  10      102.22      124.82      5.51 o 
   0   3  10       43.47       49.53      4.89 o 
   1   3  10      515.78      524.88     19.48 o 
   2   3  10       27.85       14.35      4.16 o 
   3   3  10       12.87       16.66      5.67 o 
   4   3  10        0.25        1.80      1.85 o 
   5   3  10      603.77      587.92      8.28 o 
   6   3  10       95.23       88.61      4.88 o 
   7   3  10        0.12        0.56      1.27 o 
   8   3  10        5.25        5.37      1.34 o 
   9   3  10       44.48       42.22      1.71 o 
  10   3  10        3.00        2.72      1.00 o 
  -7   4  10       27.85       25.99      2.20 o 
  -6   4  10      120.90      128.58      3.14 o 
  -5   4  10       20.05       18.90      1.48 o 
  -4   4  10      505.13      484.49      6.52 o 
  -3   4  10      396.58      396.71      4.59 o 
  -2   4  10      319.08      307.39     49.73 o 
  -1   4  10      377.44      346.13      8.02 o 
   0   4  10       78.65       82.40      8.67 o 
   1   4  10        0.28        1.67      3.80 o 
   2   4  10      378.62      365.01     13.25 o 
   3   4  10      178.38      171.50      4.76 o 
   4   4  10      469.22      439.48      8.11 o 
   5   4  10        0.06        0.21      2.29 o 
   6   4  10      169.10      152.53      3.99 o 
   7   4  10      323.40      293.86      6.25 o 
   8   4  10        3.93        3.29      1.26 o 
   9   4  10        5.55        3.96      1.19 o 
  10   4  10       11.31       13.75      1.24 o 
  -7   5  10        6.32        6.96      1.41 o 
  -6   5  10       58.58       58.40      2.02 o 
  -5   5  10        0.03        0.79      1.26 o 
  -4   5  10       32.29       32.39      2.42 o 
  -3   5  10      174.40      158.78      4.79 o 
  -2   5  10       60.05       56.51     19.14 o 
  -1   5  10        0.05        0.62      2.89 o 
   0   5  10      484.06      489.19     20.91 o 
   1   5  10     1406.48     1362.64     66.75 o 
   2   5  10       28.91       19.19      3.38 o 
   3   5  10      729.21      696.63     18.51 o 
   4   5  10       67.53       69.67      3.11 o 
   5   5  10       96.05       92.50      6.04 o 
   6   5  10       50.90       43.96      2.31 o 
   7   5  10       95.42       95.95      3.80 o 
   8   5  10       48.89       46.58      2.00 o 
   9   5  10       16.09       12.15      1.11 o 
  10   5  10        5.88        5.36      0.99 o 
  -7   6  10       10.80       10.47      1.63 o 
  -6   6  10        0.97        2.10      1.27 o 
  -5   6  10        0.29        0.49      1.21 o 
  -4   6  10        2.69        3.17      1.30 o 
  -3   6  10        5.57        9.40      2.09 o 
  -2   6  10        5.49        5.83      2.12 o 
  -1   6  10      555.30      531.51     10.50 o 
   0   6  10      185.85      161.33     14.02 o 
   1   6  10       89.01      100.10      4.33 o 
   2   6  10        2.46        0.18      1.88 o 
   3   6  10      340.69      288.45      7.20 o 
   4   6  10      321.40      314.32      9.86 o 
   5   6  10      115.20      120.83      4.26 o 
   6   6  10        7.86        5.78      1.71 o 
   7   6  10       40.63       32.82      1.99 o 
   8   6  10        0.96        0.68      1.14 o 
   9   6  10       98.31      100.91      4.20 o 
  10   6  10       54.21       48.17      2.09 o 
  -6   7  10       39.83       40.35      1.78 o 
  -5   7  10       22.51       18.97      1.41 o 
  -4   7  10        9.09        7.79      1.43 o 
  -3   7  10       11.05       11.82      1.95 o 
  -2   7  10       11.87        9.14      2.11 o 
  -1   7  10       16.44       17.38      2.57 o 
   2   7  10       40.62       40.79      3.65 o 
   3   7  10      664.56      625.46     15.05 o 
   4   7  10       64.21       57.26      4.97 o 
   5   7  10      224.12      222.16      5.59 o 
   6   7  10       91.70       79.03      3.70 o 
   7   7  10      191.20      182.22     19.74 o 
   8   7  10      122.76      147.14     10.46 o 
   9   7  10       50.77       43.25      1.87 o 
  -6   8  10        1.62        0.76      1.27 o 
  -5   8  10       24.56       19.65      1.62 o 
  -4   8  10        3.26        3.22      1.28 o 
  -3   8  10      312.41      334.24     17.73 o 
  -2   8  10      210.05      217.67      5.92 o 
  -1   8  10      188.23      165.10     10.10 o 
   0   8  10       56.57       51.11      6.37 o 
   1   8  10      125.25      131.65      9.20 o 
   2   8  10      438.43      430.44     11.35 o 
   3   8  10      228.58      227.52      8.44 o 
   4   8  10       20.15       19.31      2.32 o 
   5   8  10       19.19       19.47      2.54 o 
   6   8  10       91.96       80.18      3.35 o 
   7   8  10        9.39        9.50      1.76 o 
   8   8  10        8.68        7.38      1.67 o 
   9   8  10       24.15       31.28      1.75 o 
  -5   9  10        0.23        0.13      1.33 o 
  -4   9  10       19.99       18.13      1.48 o 
  -3   9  10        0.00        0.79      1.57 o 
  -2   9  10       46.64       38.20      3.65 o 
  -1   9  10       55.51       46.02      5.69 o 
   0   9  10       25.26       21.01      4.69 o 
   1   9  10        0.39        1.12      4.23 o 
   2   9  10      290.10      291.78      9.78 o 
   3   9  10       46.94       47.98      2.47 o 
   4   9  10       62.70       54.98      4.03 o 
   5   9  10       83.10       79.20      6.50 o 
   6   9  10       20.56       20.53      2.12 o 
   7   9  10       28.24       33.37      2.24 o 
   8   9  10       60.12       59.89      6.17 o 
  -5  10  10        3.11        2.63      1.25 o 
  -4  10  10       12.07       13.25      1.84 o 
  -3  10  10       24.01       20.67      2.79 o 
  -2  10  10       84.28       79.15      4.31 o 
  -1  10  10      160.92      138.88      8.12 o 
   0  10  10      220.10      195.22      9.83 o 
   2  10  10       44.65       51.59      4.04 o 
   3  10  10       11.03        6.85      2.25 o 
   4  10  10        0.52        1.99      1.79 o 
   5  10  10        1.41       -1.07      1.61 o 
   6  10  10       22.09       21.70      2.16 o 
   7  10  10       48.52       52.40      2.36 o 
   8  10  10       39.31       45.50      2.14 o 
  -4  11  10       14.81       11.87      1.83 o 
  -3  11  10        1.97       -0.25     11.81 o 
  -2  11  10       79.98       78.99      4.14 o 
  -1  11  10        1.79        0.46      2.97 o 
   0  11  10        9.98        6.49      3.62 o 
   2  11  10        6.55        7.30      2.45 o 
   3  11  10       24.02       26.93      2.99 o 
   4  11  10       68.40       73.99      2.63 o 
   5  11  10       19.06       24.20      1.92 o 
   6  11  10        3.78        2.24      1.35 o 
   7  11  10        1.49        2.24      1.31 o 
  -2  12  10        2.71        2.32      3.15 o 
  -1  12  10      157.55      167.48      6.87 o 
   1  12  10       13.08       11.12      3.26 o 
   2  12  10        0.80        1.19      2.20 o 
   3  12  10      100.92      105.12      4.17 o 
   4  12  10       63.72       66.57      2.55 o 
   5  12  10        1.02        0.41      1.21 o 
   6  12  10       63.75       58.37      1.84 o 
   1  13  10        0.82        0.75      2.66 o 
   2  13  10        2.84        3.85      2.62 o 
   3  13  10      106.56      105.61      4.55 o 
   4  13  10      144.21      150.08      3.81 o 
  -2 -11  11       22.82       25.65      1.53 o 
  -1 -11  11       82.07       72.20      3.99 o 
   0 -11  11       26.31       31.27      1.58 o 
   1 -11  11       55.39       45.05      4.37 o 
   2 -11  11       14.70       16.05      1.79 o 
   3 -11  11       20.98       20.35      2.32 o 
   4 -11  11        0.10        0.54      0.90 o 
  -3 -10  11        9.48        7.73      1.27 o 
  -2 -10  11        4.67        3.95      1.07 o 
  -1 -10  11       36.63       35.30      1.79 o 
   0 -10  11       27.69       31.42      1.62 o 
   1 -10  11        0.01       -0.16      1.22 o 
   2 -10  11        0.55        1.93      1.78 o 
   3 -10  11       22.12       24.90      1.65 o 
   4 -10  11       19.21       15.32      1.68 o 
   5 -10  11        1.14        2.50      1.07 o 
  -4  -9  11        1.55       -0.24      1.27 o 
  -3  -9  11       60.70       75.81      2.36 o 
  -2  -9  11        0.70       -0.03      1.06 o 
  -1  -9  11       47.62       50.38      2.76 o 
   0  -9  11       27.69       33.81      2.70 o 
   1  -9  11      179.59      174.82      4.57 o 
   2  -9  11        1.95        5.39      1.26 o 
   3  -9  11       29.81       23.36      1.74 o 
   4  -9  11       16.09       19.07      1.49 o 
   5  -9  11       22.70       20.54      1.82 o 
   6  -9  11        2.76        2.33      0.97 o 
  -5  -8  11       24.46       23.86      4.46 o 
  -4  -8  11       99.86      115.51      4.01 o 
  -3  -8  11       44.73       48.65      2.84 o 
  -2  -8  11       17.32       14.04      1.45 o 
  -1  -8  11       11.79       10.30      1.52 o 
   0  -8  11       91.71       92.79      2.75 o 
   1  -8  11        9.20        6.90      1.12 o 
   2  -8  11      447.40      415.22      4.26 o 
   3  -8  11       16.96       17.07      1.51 o 
   4  -8  11      127.14      123.35      2.83 o 
   5  -8  11       38.15       36.30      1.71 o 
   6  -8  11        7.47        9.90      1.09 o 
   7  -8  11       16.36       19.69      1.49 o 
  -6  -7  11       39.57       37.51      8.57 o 
  -5  -7  11        0.47        0.28      1.35 o 
  -4  -7  11        4.24        3.55      1.35 o 
  -3  -7  11      137.45      129.40      4.89 o 
  -2  -7  11       14.68       19.80      1.72 o 
  -1  -7  11        1.89        1.74      1.16 o 
   0  -7  11      123.04      128.89      2.49 o 
   1  -7  11        7.89        7.26      1.17 o 
   2  -7  11       15.22       12.95      1.30 o 
   3  -7  11      195.28      182.41      3.67 o 
   4  -7  11      120.80      119.36      2.89 o 
   5  -7  11       15.19       14.81      1.32 o 
   6  -7  11       91.84       99.58      2.29 o 
   7  -7  11        1.82        2.01      0.89 o 
   8  -7  11       32.08       38.77      2.19 o 
  -6  -6  11       28.95       26.95      4.60 o 
  -5  -6  11       72.19       84.32     14.95 o 
  -4  -6  11        2.03        1.42      1.36 o 
  -3  -6  11        4.95        4.12      1.32 o 
  -2  -6  11       64.43       55.21      1.78 o 
  -1  -6  11       13.47       11.98      1.47 o 
   0  -6  11       30.98       30.57      1.51 o 
   1  -6  11       83.25       84.40      2.15 o 
   2  -6  11      145.81      142.98      2.88 o 
   3  -6  11       68.40       82.23      2.26 o 
   4  -6  11      219.20      209.96      3.17 o 
   5  -6  11      202.81      195.11      2.75 o 
   6  -6  11      177.37      171.84      2.61 o 
   7  -6  11        6.68        6.97      0.97 o 
   8  -6  11       20.09       22.62      1.09 o 
  -6  -5  11       61.94       61.08      7.35 o 
  -5  -5  11        1.29        2.50      1.65 o 
  -4  -5  11       66.37       66.77      4.16 o 
  -3  -5  11       14.18       11.74      1.47 o 
  -2  -5  11       40.04       35.58      1.67 o 
  -1  -5  11        1.53        2.99      1.29 o 
   0  -5  11       92.75       98.16      2.37 o 
   1  -5  11      126.56      123.88      1.90 o 
   2  -5  11       43.56       37.33      1.58 o 
   3  -5  11      283.59      251.77      2.95 o 
   4  -5  11        0.50        1.19      1.02 o 
   5  -5  11      111.36      113.81      2.39 o 
   6  -5  11      107.37      103.95      1.90 o 
   7  -5  11       45.56       46.86      1.82 o 
   8  -5  11        3.31        5.56      0.99 o 
   9  -5  11        0.11        0.45      0.72 o 
  -7  -4  11        0.48        0.51      1.90 o 
  -6  -4  11        7.55       10.25      2.48 o 
  -5  -4  11        2.96        3.46      2.33 o 
  -4  -4  11      105.01      103.81      4.03 o 
  -3  -4  11        0.16        0.68      1.27 o 
  -2  -4  11        5.71        7.53      1.35 o 
  -1  -4  11       60.43       56.42      1.90 o 
   0  -4  11      674.06      621.87      6.77 o 
   1  -4  11       47.39       45.33      1.77 o 
   2  -4  11      103.40       95.13      2.05 o 
   3  -4  11      224.14      215.93      2.88 o 
   4  -4  11      202.93      195.04      2.93 o 
   5  -4  11       59.10       61.80      1.77 o 
   6  -4  11        1.53        0.25      1.09 o 
   7  -4  11       34.22       39.47      1.50 o 
   8  -4  11      115.47      112.13      2.55 o 
   9  -4  11        1.83        1.45      0.88 o 
  -7  -3  11       55.08       53.68      6.47 o 
  -6  -3  11       23.86       24.85      3.01 o 
  -5  -3  11      394.26      415.82     67.96 o 
  -4  -3  11      110.15      111.88      4.58 o 
  -3  -3  11      233.13      220.31      3.63 o 
  -2  -3  11       53.65       50.93      1.83 o 
  -1  -3  11      525.86      520.83      8.73 o 
   0  -3  11        7.57        5.34      1.17 o 
   1  -3  11      240.63      228.36      3.37 o 
   2  -3  11      169.27      165.28      2.88 o 
   3  -3  11      880.30      838.87      5.97 o 
   4  -3  11       24.88       22.15      1.34 o 
   5  -3  11       19.66       16.26      1.36 o 
   6  -3  11       26.08       27.66      1.59 o 
   7  -3  11       33.98       37.38      1.68 o 
   8  -3  11       11.20       12.50      1.32 o 
   9  -3  11       70.20       74.68      3.22 o 
  -7  -2  11       65.03       67.70      5.26 o 
  -6  -2  11      118.24      120.47     10.92 o 
  -5  -2  11        1.72        4.04      2.05 o 
  -4  -2  11      265.27      265.91      5.58 o 
  -3  -2  11       45.72       53.15      2.59 o 
  -2  -2  11      119.17      107.87      3.53 o 
  -1  -2  11      134.01      136.13      3.28 o 
   0  -2  11       18.87       12.97      1.31 o 
   1  -2  11       31.77       29.47      1.51 o 
   2  -2  11       12.28       15.62      1.31 o 
   3  -2  11       84.13       76.66      2.05 o 
   4  -2  11      368.04      382.71      5.62 o 
   5  -2  11      390.36      391.09      4.30 o 
   6  -2  11      229.18      229.13      5.23 o 
   7  -2  11      319.42      333.85      4.18 o 
   8  -2  11        0.41        0.84      1.10 o 
   9  -2  11       30.28       36.27      1.72 o 
  -7  -1  11       28.88       35.10      2.67 o 
  -6  -1  11       81.54       88.97      6.51 o 
  -5  -1  11        0.69        0.72      1.70 o 
  -4  -1  11       12.33       10.73      2.28 o 
  -3  -1  11        9.46       10.35      2.16 o 
  -2  -1  11      140.64      128.92      4.34 o 
  -1  -1  11       28.86       33.43      2.53 o 
   0  -1  11      352.16      317.37      6.15 o 
   1  -1  11      127.45      122.89      3.53 o 
   2  -1  11       93.95       98.74      3.10 o 
   3  -1  11        0.00        0.15      1.14 o 
   4  -1  11      492.50      452.76      4.41 o 
   5  -1  11      541.73      504.30      6.03 o 
   6  -1  11      237.55      210.80      6.52 o 
   7  -1  11       94.04       97.39      5.31 o 
   8  -1  11      487.41      507.40      7.79 o 
   9  -1  11       23.39       28.87      1.43 o 
  10  -1  11        0.98        1.65      1.04 o 
  -7   0  11       29.26       26.15      2.82 o 
  -6   0  11        0.08        0.68      1.46 o 
  -5   0  11       21.43       21.91      1.94 o 
  -4   0  11      341.32      359.19     12.53 o 
  -3   0  11       40.25       52.67      4.76 o 
  -2   0  11       97.09       91.79      3.22 o 
  -1   0  11     1121.98     1000.13     15.10 o 
   0   0  11      300.26      284.08     13.16 o 
   1   0  11        0.53        1.79      1.70 o 
   2   0  11       10.93       13.11      1.23 o 
   3   0  11      652.21      587.32      7.79 o 
   4   0  11      805.47      786.50     10.89 o 
   5   0  11      148.85      138.61      3.72 o 
   6   0  11      193.62      185.15      8.61 o 
   7   0  11      470.29      452.14      7.55 o 
   8   0  11       24.78       22.61      2.17 o 
   9   0  11        0.10       -0.40      1.17 o 
  10   0  11       25.81       34.29      1.81 o 
  -7   1  11       40.92       41.98      3.23 o 
  -6   1  11        1.21        1.50      1.46 o 
  -5   1  11        4.97        6.05      1.72 o 
  -4   1  11      209.90      211.66     10.62 o 
  -3   1  11      319.96      321.40      7.40 o 
  -2   1  11      128.29      154.88      9.60 o 
  -1   1  11      169.73      158.16      8.01 o 
   0   1  11      240.69      225.27      5.25 o 
   1   1  11      460.78      434.65     10.38 o 
   2   1  11       45.71       42.65      2.07 o 
   3   1  11       19.83       21.40      1.42 o 
   4   1  11      175.76      176.56      2.64 o 
   5   1  11      274.09      259.24      4.58 o 
   6   1  11      147.31      141.97      4.00 o 
   7   1  11        6.44       10.67      1.58 o 
   8   1  11       22.35       20.65      1.84 o 
   9   1  11       19.60       18.24      1.83 o 
  10   1  11       32.82       32.65      1.49 o 
  -7   2  11       11.47       10.32      1.33 o 
  -6   2  11      194.43      216.77      8.51 o 
  -5   2  11       28.49       26.16      2.06 o 
  -4   2  11        4.38        3.83      1.54 o 
  -3   2  11      366.38      369.27     23.59 o 
  -2   2  11       55.79       52.52      2.75 o 
  -1   2  11        6.95        4.95      1.85 o 
   0   2  11       13.35       14.80      2.21 o 
   1   2  11        0.00        0.27      1.75 o 
   2   2  11      601.51      549.66     15.29 o 
   3   2  11        2.50        2.51      1.56 o 
   4   2  11       20.30       21.79      1.90 o 
   5   2  11      344.75      328.96      6.46 o 
   6   2  11        3.87        3.84      1.38 o 
   7   2  11       47.89       51.50      2.33 o 
   8   2  11      196.51      173.76      4.88 o 
   9   2  11      159.58      166.93      4.03 o 
  10   2  11        6.43        6.02      1.15 o 
  -7   3  11       78.11       89.21      2.39 o 
  -6   3  11       53.24       63.21      3.42 o 
  -5   3  11      153.12      153.66      4.60 o 
  -4   3  11       41.83       42.65      2.40 o 
  -3   3  11      533.00      521.46     10.58 o 
  -2   3  11      102.47       91.90     20.68 o 
  -1   3  11      656.57      598.32      8.93 o 
   0   3  11       25.12       26.07      2.63 o 
   1   3  11       18.29       11.95      1.90 o 
   2   3  11      122.98      124.21      3.78 o 
   3   3  11        8.61        6.11      2.21 o 
   4   3  11       76.96       73.26      5.22 o 
   5   3  11        5.09        8.25      1.73 o 
   6   3  11      450.80      470.09      9.66 o 
   7   3  11       33.40       31.39      1.95 o 
   8   3  11       39.89       39.73      2.00 o 
   9   3  11      124.54      132.48      3.51 o 
  10   3  11       30.35       31.09      1.84 o 
  -7   4  11        3.66        4.40      1.23 o 
  -6   4  11        1.24        1.66      1.27 o 
  -5   4  11       34.55       35.82      2.43 o 
  -4   4  11        0.27        1.34      1.44 o 
  -3   4  11      382.57      382.44      9.22 o 
  -2   4  11      465.30      435.59      8.15 o 
  -1   4  11      536.26      517.00      9.28 o 
   0   4  11      159.94      170.98      3.96 o 
   1   4  11      509.65      453.98      6.41 o 
   2   4  11       82.61       77.73      4.59 o 
   3   4  11        1.27        2.53      2.20 o 
   4   4  11        5.63        5.80      2.02 o 
   5   4  11       49.99       41.42      2.96 o 
   6   4  11        6.54        5.43      1.71 o 
   7   4  11      191.31      197.78      4.87 o 
   8   4  11       11.40        5.71      1.43 o 
   9   4  11        0.79        1.02      1.15 o 
  -6   5  11       23.97       24.17      1.59 o 
  -5   5  11       31.63       37.59      2.31 o 
  -4   5  11        8.50        9.95      1.70 o 
  -3   5  11        0.03       -0.15      1.38 o 
  -2   5  11        3.24        2.87      1.45 o 
  -1   5  11        2.67        1.97      2.31 o 
   0   5  11      118.26       90.62      7.20 o 
   1   5  11     1417.83     1339.85     27.31 o 
   2   5  11      641.01      647.31     16.02 o 
   3   5  11      116.50      121.48      4.24 o 
   4   5  11       92.58       95.23      4.88 o 
   5   5  11       86.13       71.87      2.98 o 
   6   5  11       95.31       94.36      6.12 o 
   7   5  11       46.81       38.74      2.05 o 
   8   5  11       47.51       48.62      3.42 o 
   9   5  11        7.47        6.48      1.16 o 
  -6   6  11       13.80       15.89      1.46 o 
  -5   6  11       12.25       15.26      1.48 o 
  -4   6  11        0.82        1.42      1.27 o 
  -3   6  11       41.79       35.46      1.83 o 
  -2   6  11        0.19        0.98      1.69 o 
  -1   6  11       93.02       77.66      9.27 o 
   0   6  11       26.32       26.44      3.41 o 
   1   6  11        1.71        2.77      3.01 o 
   2   6  11       52.39       60.49      3.29 o 
   3   6  11        1.88        3.15      2.17 o 
   4   6  11      164.47      174.71      6.38 o 
   5   6  11        7.82        4.69      2.24 o 
   6   6  11      327.09      317.50      7.68 o 
   7   6  11       60.57       60.02      3.13 o 
   8   6  11        6.71        4.92      1.29 o 
   9   6  11        0.82        0.68      1.09 o 
  -6   7  11        7.49       10.56      1.53 o 
  -5   7  11        1.79        2.02      1.10 o 
  -4   7  11       16.00       17.86      1.63 o 
  -3   7  11      170.72      161.96      4.24 o 
  -2   7  11        0.34        0.83      1.79 o 
  -1   7  11       11.93       14.52      2.38 o 
   2   7  11      389.30      375.13     11.39 o 
   3   7  11       24.81       27.46      3.47 o 
   4   7  11      121.63      109.21      6.44 o 
   5   7  11       28.89       29.45      3.63 o 
   6   7  11        1.42        0.26      1.62 o 
   7   7  11       64.48       66.25      3.55 o 
   8   7  11        2.98        6.50      2.03 o 
   9   7  11       39.68       44.39      2.51 o 
  -5   8  11        1.01        0.95      1.06 o 
  -4   8  11       16.05       14.79      1.38 o 
  -3   8  11        0.77        1.43      1.32 o 
  -2   8  11      131.48      148.17     10.08 o 
  -1   8  11        8.27        5.63      3.62 o 
   0   8  11        0.49       -1.60      3.58 o 
   1   8  11       18.27       13.02      4.58 o 
   2   8  11       29.78       37.81      4.38 o 
   3   8  11        5.25        5.01      2.43 o 
   4   8  11      163.28      151.40      5.78 o 
   5   8  11        1.41        2.70      1.77 o 
   6   8  11      241.10      253.29      6.63 o 
   7   8  11        5.60        6.87      1.65 o 
   8   8  11       54.07       56.26      2.52 o 
  -4   9  11        4.54        3.39      1.08 o 
  -3   9  11       55.23       49.37      2.49 o 
  -2   9  11        2.46        1.78      2.84 o 
  -1   9  11        0.08       -0.45      3.06 o 
   0   9  11       31.60       29.00      4.81 o 
   1   9  11        1.89        4.35      3.89 o 
   3   9  11       33.66       31.82      3.55 o 
   4   9  11        4.40        4.35      2.09 o 
   5   9  11       54.07       51.38      2.86 o 
   6   9  11       32.11       28.32      1.82 o 
   7   9  11       45.53       51.45      2.37 o 
   8   9  11       24.45       27.47      1.87 o 
  -4  10  11       29.85       27.50      3.28 o 
  -3  10  11       43.79       44.21      3.87 o 
  -2  10  11        0.14        0.58      2.52 o 
  -1  10  11        9.20        9.02      3.31 o 
   0  10  11       20.98       18.06      3.85 o 
   1  10  11      177.60      173.94      8.91 o 
   3  10  11        0.85        4.07      2.16 o 
   4  10  11        6.08        6.23      1.75 o 
   5  10  11      134.96      135.29      3.44 o 
   6  10  11       76.56       85.99      3.13 o 
   7  10  11        0.69        2.08      1.27 o 
  -2  11  11        8.40        6.04     12.98 o 
  -1  11  11      170.71      147.60      7.48 o 
   0  11  11       70.80       62.28      5.24 o 
   4  11  11       38.77       38.63      2.24 o 
   5  11  11       60.18       69.66      2.21 o 
   6  11  11       22.67       20.07      2.39 o 
  -1  12  11        4.06       -0.17     11.46 o 
   4  12  11       14.85       20.55      1.69 o 
  -2 -10  12       51.06       47.48      1.67 o 
  -1 -10  12       49.02       53.11      1.80 o 
   0 -10  12       44.42       45.85      1.75 o 
   1 -10  12       40.97       42.99      2.09 o 
   2 -10  12       38.89       43.53      2.74 o 
   3 -10  12        3.70        2.30      0.95 o 
   4 -10  12       10.11        7.64      0.97 o 
  -3  -9  12        0.39        1.18      1.09 o 
  -2  -9  12       10.54       12.78      1.18 o 
  -1  -9  12       46.99       52.47      2.40 o 
   0  -9  12       23.96       28.96      1.74 o 
   1  -9  12        1.24        0.57      1.23 o 
   2  -9  12      132.27      119.51      2.10 o 
   3  -9  12       69.89       65.34      2.47 o 
   4  -9  12        1.57        1.69      0.90 o 
   5  -9  12        3.14        3.51      0.95 o 
  -4  -8  12        0.02        0.33      1.27 o 
  -3  -8  12      102.47      121.14      2.70 o 
  -2  -8  12       49.69       52.24      2.11 o 
  -1  -8  12       62.74       66.61      2.52 o 
   0  -8  12      169.88      164.94      5.73 o 
   1  -8  12      101.72      113.80      2.09 o 
   2  -8  12        0.55        0.08      1.00 o 
   3  -8  12       73.08       71.25      2.85 o 
   4  -8  12       59.75       56.73      2.43 o 
   5  -8  12       16.11       16.42      2.45 o 
   6  -8  12        0.50        0.04      0.89 o 
  -5  -7  12       16.77       19.92      2.69 o 
  -4  -7  12        0.01        0.37      1.29 o 
  -3  -7  12       19.33       18.74      1.75 o 
  -2  -7  12      156.88      161.06      4.75 o 
  -1  -7  12      183.74      193.93      3.68 o 
   0  -7  12      132.50      117.79      3.85 o 
   1  -7  12       73.32       70.74      1.66 o 
   2  -7  12      105.12      112.02      2.26 o 
   3  -7  12       15.93       13.32      1.16 o 
   4  -7  12       20.74       18.00      2.46 o 
   5  -7  12       85.65       90.96      2.53 o 
   6  -7  12       10.20       11.14      1.32 o 
   7  -7  12        0.19        0.20      0.87 o 
  -5  -6  12      138.67      134.34      9.43 o 
  -4  -6  12       50.85       59.25      2.79 o 
  -3  -6  12       70.66       71.93      2.13 o 
  -2  -6  12        5.07        5.40      1.32 o 
  -1  -6  12      125.07      119.99      3.19 o 
   0  -6  12       23.95       24.05      1.36 o 
   1  -6  12       10.63        8.93      1.17 o 
   2  -6  12       10.97       11.49      1.28 o 
   3  -6  12        4.40        3.87      1.12 o 
   4  -6  12        2.71        3.78      1.29 o 
   5  -6  12        1.37        3.37      1.07 o 
   6  -6  12        8.07        9.79      0.97 o 
   7  -6  12       19.21       17.37      1.24 o 
  -6  -5  12       10.02        8.59      3.91 o 
  -5  -5  12       30.36       34.10      4.97 o 
  -4  -5  12       62.33       64.19      2.47 o 
  -3  -5  12      261.05      260.29      8.85 o 
  -2  -5  12       16.38       14.69      1.40 o 
  -1  -5  12      177.34      175.98      3.96 o 
   0  -5  12       11.73        9.69      1.21 o 
   1  -5  12       44.54       51.22      1.93 o 
   2  -5  12       81.47       75.86      2.09 o 
   3  -5  12      185.87      201.17      3.36 o 
   4  -5  12      300.41      285.72      3.57 o 
   5  -5  12       89.42       93.67      2.03 o 
   6  -5  12        1.05        1.29      0.90 o 
   7  -5  12      202.14      204.44      2.71 o 
   8  -5  12        7.15        6.06      0.87 o 
  -6  -4  12       11.87       12.80      3.14 o 
  -5  -4  12        2.12       -0.78      3.23 o 
  -4  -4  12       58.91       68.81      4.08 o 
  -3  -4  12        5.47        4.65      1.35 o 
  -2  -4  12       32.46       33.96      1.83 o 
  -1  -4  12        0.82        0.86      1.23 o 
   0  -4  12        0.03       -0.54      1.12 o 
   1  -4  12      508.41      475.22      4.54 o 
   2  -4  12        7.15       10.45      1.20 o 
   3  -4  12       37.48       36.96      1.45 o 
   4  -4  12      178.10      183.46      3.54 o 
   5  -4  12       82.11       80.05      1.88 o 
   6  -4  12       91.61       96.93      2.13 o 
   7  -4  12       17.38       19.14      1.19 o 
   8  -4  12       32.82       33.10      1.20 o 
  -6  -3  12        1.26        0.60      2.00 o 
  -5  -3  12       25.45       23.21      4.42 o 
  -4  -3  12       99.41      104.25     15.70 o 
  -3  -3  12        1.86        1.27      1.51 o 
  -2  -3  12       74.46       72.62      2.02 o 
  -1  -3  12       24.88       21.28      1.72 o 
   0  -3  12       32.81       33.55      2.59 o 
   1  -3  12        2.66        2.09      1.11 o 
   2  -3  12      833.66      811.02      5.91 o 
   3  -3  12        1.33        0.93      0.97 o 
   4  -3  12      275.08      230.86      3.08 o 
   5  -3  12        8.81        8.41      1.08 o 
   6  -3  12      193.83      198.69      2.62 o 
   7  -3  12       68.69       74.64      1.79 o 
   8  -3  12        5.96        6.28      0.92 o 
   9  -3  12       92.96       99.76      2.91 o 
  -6  -2  12       58.77       59.71      5.56 o 
  -5  -2  12       53.30       50.17      4.80 o 
  -4  -2  12       15.55       16.42      3.68 o 
  -3  -2  12      521.32      541.30      9.51 o 
  -2  -2  12      105.56      104.96      3.41 o 
  -1  -2  12       53.47       51.75      2.51 o 
   0  -2  12       30.25       31.17      2.07 o 
   1  -2  12      972.39      940.21      7.93 o 
   2  -2  12      754.91      716.08      6.04 o 
   3  -2  12       88.26       95.57      2.48 o 
   4  -2  12      191.69      181.67      3.08 o 
   5  -2  12      364.56      374.01      3.58 o 
   6  -2  12      108.07      116.15      2.26 o 
   7  -2  12      156.94      161.90      2.44 o 
   8  -2  12      138.65      145.94      2.81 o 
   9  -2  12        1.21        0.70      0.93 o 
  -6  -1  12        2.03        0.67      1.99 o 
  -5  -1  12        1.32        2.82      1.56 o 
  -4  -1  12        3.06        5.90      3.36 o 
  -3  -1  12       15.02       18.37      2.95 o 
  -2  -1  12      124.22      132.71      6.10 o 
  -1  -1  12       28.98       20.95      2.66 o 
   0  -1  12      186.44      184.51      6.67 o 
   1  -1  12      152.34      145.84      5.71 o 
   2  -1  12      114.50      116.20      3.11 o 
   3  -1  12      129.72      126.70      3.85 o 
   4  -1  12       47.55       48.50      1.58 o 
   5  -1  12      306.07      315.13      3.46 o 
   6  -1  12       89.48       85.33      2.28 o 
   7  -1  12       10.66        8.18      1.42 o 
   8  -1  12       10.10       12.07      1.42 o 
   9  -1  12       32.50       37.62      1.44 o 
  -6   0  12       14.54       14.67      1.79 o 
  -5   0  12        0.17        0.20      1.47 o 
  -4   0  12        1.01        1.09      2.19 o 
  -3   0  12        8.44       10.58      3.48 o 
  -2   0  12       62.89       56.23      4.36 o 
  -1   0  12        1.25       -0.54      2.18 o 
   0   0  12      211.66      204.14      5.97 o 
   1   0  12        0.74        0.87      2.51 o 
   2   0  12        0.90       -0.18      1.44 o 
   3   0  12      644.78      614.04      6.68 o 
   4   0  12       12.29       11.76      1.53 o 
   5   0  12      743.73      693.41      6.92 o 
   6   0  12      240.45      246.58      4.72 o 
   7   0  12       39.85       44.14      1.95 o 
   8   0  12        9.51        7.28      1.40 o 
   9   0  12        5.18        5.11      1.07 o 
  -6   1  12        9.56        8.96      1.53 o 
  -5   1  12       63.91       71.12      3.26 o 
  -4   1  12       15.03       17.36      1.92 o 
  -3   1  12      381.47      422.62     12.02 o 
  -2   1  12       39.30       49.15      3.94 o 
  -1   1  12      110.66      114.27      3.35 o 
   0   1  12       13.66       11.48      2.43 o 
   1   1  12      108.84      104.79      3.25 o 
   2   1  12      527.28      537.57     10.72 o 
   3   1  12       34.93       37.39      2.32 o 
   4   1  12        4.14        4.04      1.62 o 
   5   1  12      195.98      194.06      4.51 o 
   6   1  12      664.53      665.51      8.11 o 
   7   1  12       24.26       24.88      1.94 o 
   8   1  12       38.03       40.79      3.88 o 
   9   1  12       20.38       22.57      2.10 o 
  -6   2  12        8.55       11.62      1.48 o 
  -5   2  12      105.58      108.05      3.62 o 
  -4   2  12      122.86      122.94      3.38 o 
  -3   2  12       84.33       90.94      4.58 o 
  -2   2  12       80.35       70.35      5.35 o 
  -1   2  12      429.72      439.90      8.19 o 
   0   2  12       64.73       63.45      3.27 o 
   1   2  12      478.50      437.91      7.88 o 
   2   2  12      181.55      176.99      3.86 o 
   3   2  12      429.61      419.40      7.23 o 
   4   2  12        2.57        1.26      1.37 o 
   5   2  12       43.41       32.53      1.45 o 
   6   2  12       76.47       81.75      2.51 o 
   7   2  12        0.78        0.79      1.37 o 
   8   2  12        9.73       11.45      1.52 o 
   9   2  12        0.33        0.71      1.16 o 
  -6   3  12       25.22       30.75      1.96 o 
  -5   3  12       10.78        9.40      1.47 o 
  -4   3  12       52.97       58.65      2.38 o 
  -3   3  12        0.31        0.38      1.53 o 
  -2   3  12      197.58      184.24      5.59 o 
  -1   3  12      270.64      267.98      5.87 o 
   0   3  12      944.79      959.98     10.95 o 
   1   3  12       20.82       17.78      2.16 o 
   2   3  12      293.07      280.15      6.40 o 
   3   3  12       61.86       61.92      3.25 o 
   4   3  12       16.14       12.34      2.87 o 
   5   3  12       31.41       20.25      3.12 o 
   6   3  12       31.15       31.71      4.05 o 
   7   3  12      148.57      139.07      4.32 o 
   8   3  12       44.99       48.56      2.50 o 
   9   3  12        0.45        0.09      1.18 o 
  -6   4  12        4.80        4.46      1.41 o 
  -5   4  12      118.89      137.79      5.45 o 
  -4   4  12       38.35       36.57      2.17 o 
  -3   4  12       45.95       40.02      2.17 o 
  -2   4  12       29.30       31.58      7.95 o 
  -1   4  12      338.07      333.79      6.09 o 
   0   4  12        0.02       -1.05      1.78 o 
   1   4  12       32.42       30.76      2.21 o 
   2   4  12        4.75        5.63      1.73 o 
   3   4  12      322.80      292.16      7.22 o 
   4   4  12      157.14      160.07      5.72 o 
   5   4  12        9.01       11.08      2.12 o 
   6   4  12        2.26        2.43      2.06 o 
   7   4  12       20.14       16.66      2.03 o 
   8   4  12      146.23      142.20      3.48 o 
   9   4  12       65.94       57.65      3.18 o 
  -6   5  12        8.53        7.93      1.31 o 
  -5   5  12        4.78        3.98      1.31 o 
  -4   5  12       69.92       60.26      2.66 o 
  -3   5  12        2.11        2.77      1.33 o 
  -2   5  12        7.84        7.54      1.65 o 
  -1   5  12        2.77        2.70      2.16 o 
   0   5  12        4.58        4.86      2.27 o 
   1   5  12        1.83        4.45      1.98 o 
   2   5  12       20.17       21.99      2.21 o 
   3   5  12        6.52        7.07      2.28 o 
   4   5  12        7.55        5.88      2.13 o 
   5   5  12       85.92       96.90      3.50 o 
   6   5  12       21.70       24.63      3.49 o 
   7   5  12      226.99      234.95      6.96 o 
   8   5  12       29.00       24.49      2.22 o 
   9   5  12       70.29       76.00      2.70 o 
  -5   6  12        1.61        0.23      1.10 o 
  -4   6  12        0.83        0.71      1.17 o 
  -3   6  12        1.21        0.55      1.21 o 
  -2   6  12        0.48       -0.14      1.32 o 
  -1   6  12       15.38       15.50      1.92 o 
   0   6  12      109.11      114.45      3.72 o 
   1   6  12        0.44        1.69      2.24 o 
   2   6  12      132.36      146.99      8.22 o 
   3   6  12      252.74      242.48      7.16 o 
   4   6  12      276.30      309.27     10.09 o 
   5   6  12       45.99       53.91      4.68 o 
   6   6  12      122.35      117.28      4.42 o 
   7   6  12       75.09       85.39      4.78 o 
   8   6  12      245.90      278.71      6.61 o 
  -5   7  12        8.66        8.31      1.29 o 
  -4   7  12        0.23        0.53      1.08 o 
  -3   7  12        0.31       -0.35      1.16 o 
  -2   7  12        0.62        0.25      1.22 o 
  -1   7  12       10.86        9.45      1.75 o 
   0   7  12      100.01       99.83      4.95 o 
   1   7  12        5.91        6.36      3.12 o 
   2   7  12        1.89        0.87      2.46 o 
   3   7  12       19.04       16.12      2.96 o 
   4   7  12       23.92       33.46      2.68 o 
   5   7  12      144.15      157.63      5.40 o 
   6   7  12        5.85        9.68      1.92 o 
   7   7  12       53.28       58.91      3.05 o 
   8   7  12        2.25       -0.20      1.42 o 
  -4   8  12       24.54       23.06      1.41 o 
  -3   8  12        3.15        1.45      1.10 o 
  -2   8  12        1.86        2.01      1.19 o 
  -1   8  12       27.39       30.25      3.10 o 
   0   8  12       54.14       52.92      4.06 o 
   1   8  12       30.76       36.21      3.54 o 
   2   8  12        0.03       -0.04      2.15 o 
   3   8  12        1.81       -0.83      2.21 o 
   4   8  12       15.29       15.11      2.40 o 
   5   8  12       20.17       22.49      2.64 o 
   6   8  12        2.89        2.83      1.62 o 
   7   8  12       66.91       89.54      4.18 o 
  -3   9  12        4.84        2.03      1.06 o 
  -2   9  12       35.63       36.27      2.16 o 
  -1   9  12       15.06       16.38      2.49 o 
   0   9  12       77.28       76.85      8.08 o 
   1   9  12       62.04       60.62      3.92 o 
   2   9  12       76.76       79.62      6.37 o 
   3   9  12        5.71        6.94      2.52 o 
   4   9  12      144.32      163.21      6.16 o 
   5   9  12       98.76      100.69      5.67 o 
   6   9  12      190.29      228.04      6.74 o 
   7   9  12        1.79        0.49      1.47 o 
  -2  10  12       53.51       47.20      2.39 o 
  -1  10  12       27.43       27.12      5.73 o 
   0  10  12        3.07        4.60      2.89 o 
   1  10  12        1.24        0.37      2.88 o 
   2  10  12       29.06       29.61      3.55 o 
   3  10  12        2.65       -0.04      2.27 o 
   4  10  12        4.87        6.50      2.20 o 
   5  10  12        1.73        0.27      1.65 o 
   6  10  12       84.18       82.89      3.67 o 
  -1  11  12        9.77        4.62      2.40 o 
   0  11  12        1.03        0.61      2.54 o 
   4  11  12        0.80        1.30      1.87 o 
  -1  -9  13       28.92       24.37      1.31 o 
   0  -9  13       27.00       36.46      1.52 o 
   1  -9  13      118.99      114.83      4.50 o 
   2  -9  13        0.88        0.59      0.98 o 
   3  -9  13       76.24       79.88      2.89 o 
  -2  -8  13       49.82       58.23      2.17 o 
  -1  -8  13        7.74        7.40      1.18 o 
   0  -8  13       35.89       29.07      1.61 o 
   1  -8  13        0.09        0.24      0.93 o 
   2  -8  13       53.98       53.52      2.03 o 
   3  -8  13       10.58       10.54      1.03 o 
   4  -8  13        6.71        8.33      0.98 o 
   5  -8  13        1.34        2.45      0.84 o 
  -3  -7  13        3.40        2.67      1.37 o 
  -2  -7  13       10.12        8.04      1.20 o 
  -1  -7  13       74.46       93.91      4.36 o 
   0  -7  13       59.10       58.23      2.09 o 
   1  -7  13        7.09        4.57      1.28 o 
   2  -7  13        1.64        1.14      0.95 o 
   3  -7  13       14.62       10.04      1.06 o 
   4  -7  13        0.09       -0.05      0.91 o 
   5  -7  13        0.12        0.29      0.82 o 
   6  -7  13        0.39        0.98      0.78 o 
  -4  -6  13       84.52       88.06      8.74 o 
  -3  -6  13       19.21       20.59      1.74 o 
  -2  -6  13        2.61        2.29      1.23 o 
  -1  -6  13       36.28       34.01      1.34 o 
   0  -6  13      164.49      169.54      3.22 o 
   1  -6  13       78.06       84.16      2.97 o 
   2  -6  13        6.93        5.97      1.12 o 
   3  -6  13       92.90      102.01      2.03 o 
   4  -6  13       96.55      102.67      2.71 o 
   5  -6  13        1.71        2.19      0.91 o 
   6  -6  13       36.46       44.21      1.54 o 
  -4  -5  13        4.00        4.63      1.83 o 
  -3  -5  13       30.77       30.48      3.45 o 
  -2  -5  13      251.25      226.10      4.85 o 
  -1  -5  13        0.20        0.36      1.16 o 
   0  -5  13       49.66       39.77      1.81 o 
   1  -5  13        6.71        7.18      1.10 o 
   2  -5  13       46.62       47.66      1.69 o 
   3  -5  13       36.10       35.76      1.41 o 
   4  -5  13       38.01       41.54      1.41 o 
   5  -5  13       20.35       19.14      1.21 o 
   6  -5  13       25.50       29.72      1.18 o 
   7  -5  13        5.93        7.60      0.81 o 
  -5  -4  13       65.87       60.09      5.01 o 
  -4  -4  13       18.72       20.01      2.66 o 
  -3  -4  13      156.21      163.21      4.07 o 
  -2  -4  13       54.64       55.34      1.85 o 
  -1  -4  13      151.92      145.61      2.79 o 
   0  -4  13       56.98       54.24      1.99 o 
   1  -4  13        1.40        1.91      1.09 o 
   2  -4  13      293.32      282.31      4.15 o 
   3  -4  13      292.72      306.22      3.34 o 
   4  -4  13       18.43       16.09      1.10 o 
   5  -4  13        1.05        0.74      0.88 o 
   6  -4  13      220.99      229.90      2.72 o 
   7  -4  13       14.64       18.32      1.08 o 
   8  -4  13        1.22        1.07      0.73 o 
  -5  -3  13       30.58       31.75      4.20 o 
  -4  -3  13        0.94        0.20      2.17 o 
  -3  -3  13        3.46        2.95      1.63 o 
  -2  -3  13      256.68      243.93      3.86 o 
  -1  -3  13       24.11       23.33      1.65 o 
   0  -3  13        0.47       -0.03      1.29 o 
   1  -3  13      244.67      232.15      3.22 o 
   2  -3  13        0.92        1.29      1.08 o 
   3  -3  13       66.23       75.09      4.97 o 
   4  -3  13      227.58      237.33      2.97 o 
   5  -3  13       45.07       48.94      1.62 o 
   6  -3  13       20.78       22.24      1.17 o 
   7  -3  13       45.03       47.46      1.73 o 
   8  -3  13        5.47        4.87      0.81 o 
  -5  -2  13        6.86        6.84      3.31 o 
  -4  -2  13        4.96        3.27      2.15 o 
  -3  -2  13       10.52       10.75      1.94 o 
  -2  -2  13        0.51       -0.09      1.51 o 
  -1  -2  13       28.26       24.46      2.16 o 
   0  -2  13      214.55      215.05      4.05 o 
   1  -2  13       99.95       92.33      2.54 o 
   2  -2  13      609.02      605.44      5.57 o 
   3  -2  13      132.41      118.34      2.37 o 
   4  -2  13       18.98       17.19      1.24 o 
   5  -2  13        4.40        5.05      0.96 o 
   6  -2  13       25.84       26.36      1.29 o 
   7  -2  13        1.37        0.58      0.85 o 
   8  -2  13       13.35       14.09      1.10 o 
  -5  -1  13       28.27       31.72      2.43 o 
  -4  -1  13        2.69        4.58      1.89 o 
  -3  -1  13       61.21       63.41      4.89 o 
  -2  -1  13       23.94       20.23      2.36 o 
  -1  -1  13      220.25      205.39      6.40 o 
   0  -1  13      105.26      118.71      5.20 o 
   1  -1  13       86.83       83.71      3.94 o 
   2  -1  13      201.43      195.93      4.03 o 
   3  -1  13        5.69        4.82      1.17 o 
   4  -1  13      489.42      462.85      4.42 o 
   5  -1  13       10.56       11.20      1.15 o 
   6  -1  13       34.75       43.87      1.41 o 
   7  -1  13        2.50        0.16      1.02 o 
   8  -1  13        2.21        0.91      0.99 o 
  -5   0  13       12.50       11.83      2.03 o 
  -4   0  13        1.98        2.63      1.79 o 
  -3   0  13      103.69      104.12      5.82 o 
  -2   0  13      178.75      179.47      4.68 o 
  -1   0  13      194.97      196.46      5.61 o 
   0   0  13      242.85      223.55      7.10 o 
   1   0  13        8.11        9.32      2.33 o 
   2   0  13       59.80       53.80      3.77 o 
   3   0  13       35.76       33.29      1.99 o 
   4   0  13        2.29        3.11      1.20 o 
   5   0  13       98.15      101.25      2.37 o 
   6   0  13        1.12        0.61      1.05 o 
   7   0  13       40.57       45.54      2.00 o 
   8   0  13        2.47        2.05      1.02 o 
  -5   1  13        0.06        0.49      1.29 o 
  -4   1  13       23.87       22.84      2.39 o 
  -3   1  13       43.39       43.20      3.53 o 
  -2   1  13       94.21      109.63      6.18 o 
  -1   1  13       16.79       18.77      2.20 o 
   0   1  13      253.60      246.76      7.00 o 
   1   1  13       49.99       56.84      4.08 o 
   2   1  13        4.80        2.40      2.52 o 
   3   1  13      177.16      174.69      5.85 o 
   4   1  13       35.84       42.93      1.86 o 
   5   1  13      124.72      121.29      5.77 o 
   6   1  13      100.64       89.21      4.70 o 
   7   1  13       29.40       31.81      1.89 o 
   8   1  13        8.76       11.53      1.20 o 
  -5   2  13       43.17       40.51      2.05 o 
  -4   2  13       56.53       55.22      4.63 o 
  -3   2  13      194.16      211.24      9.58 o 
  -2   2  13        5.94        3.60      3.02 o 
  -1   2  13        7.78        6.50      2.05 o 
   0   2  13      103.66       93.86      4.09 o 
   1   2  13      161.77      152.54      4.35 o 
   2   2  13       17.67       16.71      1.60 o 
   3   2  13      156.36      162.67      6.80 o 
   4   2  13      266.43      272.90     10.23 o 
   5   2  13       53.30       50.29      3.20 o 
   6   2  13        3.33        2.82      1.93 o 
   7   2  13      119.68      115.33      4.00 o 
   8   2  13       65.70       67.49      2.89 o 
  -5   3  13       89.75       99.02      7.90 o 
  -4   3  13        3.26        4.47      1.61 o 
  -3   3  13       24.95       27.92      2.09 o 
  -2   3  13       24.59       22.60      3.61 o 
  -1   3  13       57.80       53.41      3.02 o 
   0   3  13        2.79        3.39      1.66 o 
   1   3  13       15.55       12.55      1.78 o 
   2   3  13      181.57      169.26      4.43 o 
   3   3  13      365.15      355.97      5.52 o 
   4   3  13       21.70       20.10      1.79 o 
   5   3  13       61.89       73.32      5.56 o 
   6   3  13      254.81      247.30     11.07 o 
   7   3  13       78.02       77.47      3.32 o 
   8   3  13        5.32        4.20      1.63 o 
  -5   4  13        0.87        1.50      1.28 o 
  -4   4  13       23.33       18.15      1.43 o 
  -3   4  13        0.52        0.81      1.66 o 
  -2   4  13        9.44       12.49      2.02 o 
  -1   4  13        0.52        1.17      1.93 o 
   0   4  13       34.19       30.19      2.23 o 
   1   4  13      276.93      276.45      5.38 o 
   2   4  13        2.40        4.01      1.64 o 
   3   4  13       13.84       12.07      1.66 o 
   4   4  13      433.96      428.64      7.34 o 
   5   4  13      120.19      123.05      2.97 o 
   6   4  13      177.99      173.72      7.08 o 
   7   4  13        6.47        5.97      2.38 o 
   8   4  13        3.32        3.10      1.57 o 
  -5   5  13        1.01        1.51      1.12 o 
  -4   5  13       15.45       17.30      1.42 o 
  -3   5  13       26.30       33.69      2.14 o 
  -2   5  13       11.37       14.22      1.91 o 
  -1   5  13       60.40       61.43      2.98 o 
   0   5  13       32.36       29.13      4.17 o 
   1   5  13      283.59      286.73      5.30 o 
   2   5  13        2.40        3.14      1.94 o 
   3   5  13       97.81      109.76      4.50 o 
   4   5  13        6.00        4.37      1.43 o 
   5   5  13        1.03        1.85      1.32 o 
   6   5  13        9.60        8.43      2.09 o 
   7   5  13        0.92        2.90      1.77 o 
   8   5  13      201.41      203.97      6.83 o 
  -4   6  13       31.49       29.72      2.86 o 
  -3   6  13        0.35       -0.08      1.34 o 
  -2   6  13      120.70      122.49      5.36 o 
  -1   6  13       11.93       11.15      1.62 o 
   0   6  13      189.45      194.05      6.73 o 
   1   6  13       11.20        8.35      2.38 o 
   2   6  13      143.93      152.18      5.20 o 
   3   6  13        3.53        3.59      1.66 o 
   4   6  13        1.22        2.73      2.01 o 
   5   6  13      103.32      113.34      4.13 o 
   6   6  13        5.37        6.86      1.95 o 
   7   6  13        0.19       -0.43      1.47 o 
  -4   7  13        2.20        2.48      1.04 o 
  -3   7  13       12.10       11.71      1.54 o 
  -2   7  13        5.64        6.55      1.40 o 
  -1   7  13       15.99       14.95      1.57 o 
   0   7  13        0.65        0.30      1.99 o 
   1   7  13       59.40       55.60      4.75 o 
   2   7  13       35.48       35.97      2.98 o 
   3   7  13       84.89       83.15      2.86 o 
   4   7  13      281.93      271.85      8.80 o 
   5   7  13       38.20       34.12      3.51 o 
   6   7  13       91.45      107.01      5.19 o 
   7   7  13       30.45       34.81      3.05 o 
  -3   8  13        2.59        1.57      1.40 o 
  -2   8  13        0.19        0.02      1.21 o 
  -1   8  13       30.96       35.32      4.88 o 
   0   8  13      114.29      109.02      5.84 o 
   1   8  13      105.68       96.33     10.26 o 
   2   8  13       15.05       18.97      2.01 o 
   3   8  13       57.15       55.96      5.48 o 
   4   8  13       60.00       63.51      3.54 o 
   5   8  13       28.97       28.84      3.08 o 
   6   8  13       75.31       97.23      3.69 o 
  -2   9  13        2.19        1.88      1.79 o 
  -1   9  13       33.27       37.82      7.15 o 
   0   9  13       52.23       53.14      8.75 o 
   1   9  13       22.23       25.78      2.46 o 
   2   9  13        3.26        3.75      1.89 o 
   3   9  13        3.07        2.96      1.55 o 
   4   9  13        0.11        1.12      1.31 o 
   5   9  13       17.07       19.82      2.47 o 
   0  10  13      131.22      137.02     13.85 o 
   1  10  13        0.83        1.02      1.69 o 
   2  10  13        2.25       -0.25      2.19 o 
   3  10  13       42.83       46.64      2.87 o 
   4  10  13       33.06       40.44      2.78 o 
   0  -8  14        1.33        1.71      0.88 o 
   1  -8  14        1.28        1.44      0.92 o 
   2  -8  14        9.01        8.55      1.05 o 
  -1  -7  14        8.77       12.60      1.17 o 
   0  -7  14      127.12      136.72      2.71 o 
   1  -7  14       38.06       47.89      1.60 o 
   2  -7  14        2.66        3.61      1.06 o 
   3  -7  14        2.92        5.35      0.83 o 
   4  -7  14       60.46       55.18      2.15 o 
  -2  -6  14        5.62        4.79      1.12 o 
  -1  -6  14       24.79       28.43      1.62 o 
   0  -6  14        0.07       -1.01      0.99 o 
   1  -6  14      105.38      109.91      2.40 o 
   2  -6  14        1.83        0.63      1.06 o 
   3  -6  14       18.20       15.84      1.06 o 
   4  -6  14       33.57       35.18      1.33 o 
   5  -6  14       62.93       66.68      1.39 o 
  -3  -5  14        4.73        6.10      1.43 o 
  -2  -5  14       19.52       23.64      1.47 o 
  -1  -5  14      110.69      113.50      3.04 o 
   0  -5  14      132.74      135.83      5.88 o 
   1  -5  14        2.39        3.35      1.14 o 
   2  -5  14        2.55        4.52      1.22 o 
   3  -5  14       63.18       75.66      2.14 o 
   4  -5  14       74.36       69.42      1.64 o 
   5  -5  14       10.87       13.57      1.07 o 
   6  -5  14        6.82       10.70      0.88 o 
  -4  -4  14       20.40       13.73      3.35 o 
  -3  -4  14       20.98       25.24      1.78 o 
  -2  -4  14      108.54      116.64      2.61 o 
  -1  -4  14        0.76        0.71      1.04 o 
   0  -4  14       57.44       56.67      2.09 o 
   1  -4  14        7.42        5.51      1.25 o 
   2  -4  14        5.05        3.17      1.20 o 
   3  -4  14        0.80       -0.05      0.91 o 
   4  -4  14      103.64      115.20      1.91 o 
   5  -4  14        1.69        1.14      0.84 o 
   6  -4  14        1.67        1.49      0.84 o 
  -4  -3  14       10.78        6.53      3.21 o 
  -3  -3  14       12.84       17.46      2.13 o 
  -2  -3  14        7.88        9.23      1.62 o 
  -1  -3  14       82.04       80.39      2.21 o 
   0  -3  14        4.55        2.96      1.25 o 
   1  -3  14        1.26        1.04      1.24 o 
   2  -3  14      196.42      175.40      6.70 o 
   3  -3  14      184.71      194.10      5.59 o 
   4  -3  14        0.29        0.76      0.87 o 
   5  -3  14       41.83       45.40      1.47 o 
   6  -3  14       37.72       38.74      1.38 o 
   7  -3  14       14.69       16.46      0.86 o 
  -4  -2  14      198.16      170.63      7.93 o 
  -3  -2  14       44.73       56.80      4.22 o 
  -2  -2  14       46.56       53.67      2.96 o 
  -1  -2  14       79.83       69.11      2.23 o 
   0  -2  14       40.03       33.21      4.38 o 
   1  -2  14        8.73        9.25      1.70 o 
   2  -2  14        8.26        5.86      1.31 o 
   3  -2  14        8.57       10.64      1.09 o 
   4  -2  14       60.02       65.99      1.58 o 
   5  -2  14        1.52        0.95      0.83 o 
   6  -2  14       42.08       45.66      1.24 o 
   7  -2  14        0.92        1.13      0.78 o 
  -4  -1  14        0.10        2.30      1.57 o 
  -3  -1  14        2.15        6.80      2.84 o 
  -2  -1  14       50.70       43.92      2.65 o 
  -1  -1  14        0.00        0.02      1.72 o 
   0  -1  14      179.26      175.12      3.90 o 
   1  -1  14        2.48        6.66      1.77 o 
   2  -1  14       18.97       18.92      1.72 o 
   3  -1  14       36.44       31.24      1.88 o 
   4  -1  14       25.31       27.96      1.33 o 
   5  -1  14       70.17       68.63      1.81 o 
   6  -1  14       10.15       10.05      0.97 o 
   7  -1  14        0.60        0.54      1.03 o 
  -4   0  14        1.78        0.41      1.51 o 
  -3   0  14        5.29        6.00      2.25 o 
  -2   0  14      136.22      130.08      6.34 o 
  -1   0  14       27.97       21.16      2.34 o 
   0   0  14       75.63       71.78      2.80 o 
   1   0  14       47.77       48.39      2.50 o 
   2   0  14        1.74        0.94      1.72 o 
   3   0  14       39.40       43.67      2.99 o 
   4   0  14       38.91       36.63      2.10 o 
   5   0  14      158.71      142.26      2.74 o 
   6   0  14       98.10       95.90      2.21 o 
   7   0  14       16.37       12.78      1.14 o 
   8   0  14        0.63        0.86      0.94 o 
  -4   1  14        4.57        7.59      1.63 o 
  -3   1  14       73.42       86.50      6.40 o 
  -2   1  14       19.71       26.49      3.61 o 
  -1   1  14       26.63       28.94      2.37 o 
   0   1  14      205.67      211.38      7.58 o 
   1   1  14       84.46       85.35      5.29 o 
   2   1  14       98.18       88.26      4.35 o 
   3   1  14       31.63       35.44      3.06 o 
   4   1  14       97.25       93.43      4.09 o 
   5   1  14        0.14        0.85      1.48 o 
   6   1  14       54.61       53.23      2.28 o 
   7   1  14       52.52       55.58      2.10 o 
   8   1  14       12.41        6.94      1.05 o 
  -4   2  14       21.86       21.44      2.01 o 
  -3   2  14        1.08        2.40      1.66 o 
  -2   2  14      131.50      149.07      5.26 o 
  -1   2  14       32.30       32.15      3.28 o 
   0   2  14       12.66       11.18      2.10 o 
   1   2  14       13.78       14.68      2.05 o 
   2   2  14      152.55      169.66      7.70 o 
   3   2  14        2.64        3.29      2.25 o 
   4   2  14       77.42       71.99      3.70 o 
   5   2  14        4.45        4.85      1.92 o 
   6   2  14        9.69        9.86      1.53 o 
   7   2  14        0.08        0.40      1.20 o 
   8   2  14       18.28       17.20      1.60 o 
  -4   3  14       43.25       46.18      8.24 o 
  -3   3  14       38.34       34.30      2.16 o 
  -2   3  14        7.30        6.98      1.85 o 
  -1   3  14       15.20       19.90      3.37 o 
   0   3  14        0.77       -0.17      1.78 o 
   1   3  14       40.13       43.58      3.35 o 
   2   3  14       22.75       22.67      2.80 o 
   3   3  14       69.71       70.52      3.04 o 
   4   3  14      294.64      287.25      6.35 o 
   5   3  14       31.65       35.86      2.71 o 
   6   3  14      366.66      395.73     11.32 o 
   7   3  14       41.95       36.72      1.85 o 
  -4   4  14       18.46       16.59      3.16 o 
  -3   4  14        3.82        2.56      1.46 o 
  -2   4  14        6.90        6.53      1.76 o 
  -1   4  14       46.76       44.84      3.80 o 
   0   4  14      128.89      127.25      3.66 o 
   1   4  14      153.53      168.93      5.40 o 
   2   4  14       67.85       71.02      2.53 o 
   3   4  14       11.60       15.61      1.66 o 
   4   4  14       12.25       14.22      2.46 o 
   5   4  14       60.49       55.79      3.08 o 
   6   4  14        8.38        5.99      2.62 o 
   7   4  14      139.71      139.09      6.36 o 
  -3   5  14       17.95       14.00      2.03 o 
  -2   5  14       80.93       87.30      2.97 o 
  -1   5  14        0.63        0.33      1.55 o 
   0   5  14        6.44        3.67      1.59 o 
   1   5  14       68.10       68.65      2.54 o 
   2   5  14      848.99      895.71     13.19 o 
   3   5  14       45.02       47.20      2.85 o 
   4   5  14        1.77        2.09      1.27 o 
   5   5  14        0.51        0.55      1.66 o 
   6   5  14       22.29       26.08      3.39 o 
   7   5  14        0.03       -0.21      2.00 o 
  -3   6  14       32.09       28.96      2.84 o 
  -2   6  14        2.85        2.94      1.29 o 
  -1   6  14      157.34      159.70      5.91 o 
   0   6  14        0.51        0.10      1.24 o 
   1   6  14       31.89       30.45      2.88 o 
   2   6  14        8.63       11.91      1.77 o 
   3   6  14       14.84       14.47      1.79 o 
   4   6  14       57.39       69.40      2.68 o 
   5   6  14       47.42       51.88      2.24 o 
   6   6  14      137.01      140.92      6.48 o 
  -2   7  14      114.99       95.44      6.33 o 
  -1   7  14        4.02        3.72      1.25 o 
   0   7  14       13.19       14.46      1.85 o 
   1   7  14       14.89       18.71      4.18 o 
   2   7  14        0.22        1.35      1.38 o 
   3   7  14       37.55       41.44      2.45 o 
   4   7  14       56.36       56.92      2.62 o 
   5   7  14       33.42       40.20      1.97 o 
   6   7  14        0.25        0.39      1.39 o 
  -1   8  14       28.80       27.66      3.16 o 
   0   8  14        0.15        2.05      1.53 o 
   1   8  14       15.93       10.15      2.00 o 
   2   8  14      140.11      139.82     13.21 o 
   3   8  14        6.22        7.18      1.42 o 
   4   8  14        0.14        1.02      1.29 o 
   5   8  14       24.17       31.97      1.81 o 
   0   9  14       67.80       74.99     10.63 o 
   1   9  14       14.87       14.04      2.25 o 
   2   9  14       24.12       26.14      2.71 o 
   3   9  14        7.80        9.58      1.87 o 
   0  -6  15      130.09      130.62      2.09 o 
   1  -6  15       10.93       13.69      1.07 o 
   2  -6  15       30.15       32.08      1.24 o 
   3  -6  15       18.70       17.88      1.07 o 
  -1  -5  15        0.16        0.39      0.90 o 
   0  -5  15       14.32       14.71      0.98 o 
   1  -5  15       92.42      104.69      2.59 o 
   2  -5  15        8.71        6.09      1.04 o 
   3  -5  15        2.31        2.23      0.94 o 
   4  -5  15        4.76        5.31      0.98 o 
  -2  -4  15       31.12       36.27      1.86 o 
  -1  -4  15       81.93       78.73      2.23 o 
   0  -4  15       43.89       40.58      1.38 o 
   1  -4  15        4.98        9.77      1.56 o 
   2  -4  15       56.19       55.18      2.16 o 
   3  -4  15       98.17      104.05      3.02 o 
   4  -4  15        2.25        2.97      0.95 o 
   5  -4  15       58.10       69.63      1.48 o 
  -2  -3  15        1.95        2.39      1.59 o 
  -1  -3  15        9.38        9.01      1.89 o 
   0  -3  15        5.36        4.33      1.21 o 
   1  -3  15        0.01        0.29      1.13 o 
   2  -3  15        0.12        0.72      1.08 o 
   3  -3  15       27.02       31.79      1.73 o 
   4  -3  15       66.36       66.15      2.73 o 
   5  -3  15        1.57        3.47      0.96 o 
   6  -3  15       97.92      107.06      3.74 o 
  -3  -2  15      123.05      110.12      8.90 o 
  -2  -2  15        1.54        2.35      1.66 o 
  -1  -2  15       11.68       12.97      1.86 o 
   0  -2  15        5.17        7.38      1.54 o 
   1  -2  15        1.18        2.67      1.64 o 
   2  -2  15       22.24       27.42      1.92 o 
   3  -2  15       22.75       26.49      1.51 o 
   4  -2  15       24.63       27.74      1.71 o 
   5  -2  15      127.98      133.76      2.77 o 
   6  -2  15       42.72       45.33      2.45 o 
  -3  -1  15       26.71       28.80      2.82 o 
  -2  -1  15        4.52        6.49      1.86 o 
  -1  -1  15        2.99        4.20      1.75 o 
   0  -1  15        2.30        6.51      1.76 o 
   1  -1  15        0.31        0.24      1.41 o 
   2  -1  15      155.39      149.20      7.97 o 
   3  -1  15       36.63       42.46      2.09 o 
   4  -1  15       46.05       46.21      2.74 o 
   5  -1  15       29.36       29.63      1.70 o 
   6  -1  15      110.60      109.88      2.16 o 
  -3   0  15        0.39        0.57      1.44 o 
  -2   0  15        2.54        3.43      2.40 o 
  -1   0  15        0.85        2.21      1.71 o 
   0   0  15        6.41        8.07      1.92 o 
   1   0  15       31.03       30.95      1.94 o 
   2   0  15        3.59        2.56      1.41 o 
   3   0  15        0.20       -0.42      1.30 o 
   4   0  15      138.87      146.08      3.52 o 
   5   0  15        1.88        0.69      1.12 o 
   6   0  15        0.10       -0.57      1.02 o 
  -3   1  15        0.67        0.31      1.47 o 
  -2   1  15       78.25       82.57      3.64 o 
  -1   1  15        6.12        5.61      1.87 o 
   0   1  15       75.68       74.49      3.43 o 
   1   1  15       91.81       92.59      6.39 o 
   2   1  15        2.64        2.18      1.42 o 
   3   1  15       42.49       40.73      2.28 o 
   4   1  15       94.89       99.11      3.87 o 
   5   1  15       42.07       31.81      2.38 o 
   6   1  15       26.84       23.01      2.96 o 
  -3   2  15        0.38       -0.63      1.48 o 
  -2   2  15       14.28       17.10      2.54 o 
  -1   2  15       15.53       12.99      2.72 o 
   0   2  15        0.98        0.51      1.75 o 
   1   2  15       28.64       34.57      2.49 o 
   2   2  15       20.33       18.99      2.03 o 
   3   2  15      143.77      142.53      5.65 o 
   4   2  15        2.42        1.00      1.71 o 
   5   2  15       86.88       97.84      6.17 o 
   6   2  15        1.08        1.04      1.42 o 
  -3   3  15        1.42        0.73      1.35 o 
  -2   3  15        0.17       -0.12      1.33 o 
  -1   3  15       14.26       13.08      1.98 o 
   0   3  15       84.55       84.81      4.33 o 
   1   3  15        0.85        1.45      1.69 o 
   2   3  15       10.48       12.53      2.25 o 
   3   3  15       12.52       14.17      2.27 o 
   4   3  15      102.43      114.75      4.14 o 
   5   3  15       41.75       39.81      2.75 o 
   6   3  15        0.75       -0.47      1.36 o 
  -2   4  15        0.59        0.80      1.20 o 
  -1   4  15       28.49       27.41      1.74 o 
   0   4  15       31.93       33.20      2.90 o 
   1   4  15      165.34      174.09      7.11 o 
   2   4  15      154.76      157.28      9.78 o 
   3   4  15       97.48      100.32      6.23 o 
   4   4  15        0.38        1.12      1.78 o 
   5   4  15        9.73        8.36      1.78 o 
   6   4  15        6.11        7.84      1.60 o 
  -2   5  15        1.48        1.03      1.05 o 
  -1   5  15      118.84      126.23      2.97 o 
   0   5  15        1.97        0.66      1.42 o 
   1   5  15       18.78       15.32      2.45 o 
   2   5  15        6.96        6.94      3.10 o 
   3   5  15       71.98       80.50      5.45 o 
   4   5  15       15.40       14.14      3.02 o 
   5   5  15       15.02       13.56      1.92 o 
  -1   6  15        7.48        4.72      2.01 o 
   0   6  15      182.15      191.63      7.72 o 
   1   6  15        7.97        5.77      2.79 o 
   2   6  15       12.22       11.81      3.26 o 
   3   6  15       38.32       44.61      4.24 o 
   4   6  15        3.88        2.35      2.38 o 
   5   6  15       51.64       49.03      3.83 o 
   0   7  15        0.64        0.81      2.15 o 
   1   7  15       21.50       20.37      1.87 o 
   2   7  15       12.76       11.29      1.83 o 
   3   7  15       35.25       28.69      2.53 o 
   4   7  15        1.05        0.95      2.19 o 
   0  -3  16        7.78        8.54      1.46 o 
   1  -3  16       15.33       19.83      1.90 o 
   2  -3  16        0.10        0.73      1.14 o 
   3  -3  16        2.04        3.73      1.04 o 
   0  -2  16        3.68        4.87      1.39 o 
   1  -2  16       23.27       23.89      1.44 o 
   2  -2  16       73.97       78.97      3.35 o 
   3  -2  16       11.58        7.43      1.25 o 
   4  -2  16       36.61       42.98      2.13 o 
  -1  -1  16        2.02        2.04      1.42 o 
   0  -1  16        1.28        1.43      1.37 o 
   1  -1  16        8.08       10.85      1.43 o 
   2  -1  16        0.18        0.68      1.15 o 
   3  -1  16       43.41       46.63      1.88 o 
   4  -1  16       65.27       63.45      2.64 o 
  -1   0  16        2.64        2.88      1.32 o 
   0   0  16        2.87        3.15      1.46 o 
   1   0  16        7.07        9.27      1.59 o 
   2   0  16       26.22       25.55      1.46 o 
   3   0  16        0.01        0.09      1.08 o 
   4   0  16       19.26       19.38      2.23 o 
   5   0  16       48.61       51.29      2.96 o 
  -1   1  16        5.73        4.95      1.70 o 
   0   1  16       10.86       12.53      1.65 o 
   1   1  16        0.13        0.31      1.39 o 
   2   1  16       83.50       89.12      3.18 o 
   3   1  16        3.22        5.34      1.22 o 
   4   1  16       22.70       22.95      1.42 o 
   5   1  16        0.44        0.51      1.09 o 
  -1   2  16       32.07       36.33      1.97 o 
   0   2  16        4.12        4.75      1.51 o 
   1   2  16       26.71       24.79      3.16 o 
   2   2  16        1.90        1.60      1.34 o 
   3   2  16        5.43        6.55      1.42 o 
   4   2  16       29.59       27.11      2.00 o 
   0   3  16        3.27        3.58      1.39 o 
   1   3  16        8.24        7.95      1.57 o 
   2   3  16        8.89        7.95      2.90 o 
   3   3  16       36.87       37.79      3.00 o 
   4   3  16       10.87       13.53      1.77 o 
   0   4  16        0.50        0.15      1.19 o 
   1   4  16      102.02      101.78      4.22 o 
   2   4  16       45.23       44.92      2.54 o 
   3   4  16       28.93       34.71      2.53 o 
   4   4  16       46.06       43.74      3.62 o 
   2   5  16        1.01        1.92      1.78 o 
                                                 
